# Supplementary material for: Lipid Profiles, Telomere Length, and the Risk of Malignant Tumors: A Mendelian Randomization and Mediation Analysis
Source: Biomedicines. 2024 Dec 25;13(1):13. doi: 10.3390/biomedicines13010013 (PMC11760878; doi:10.3390/biomedicines13010013)
Supplement: Supplementary file 1 [file biomedicines-13-00013-s001.zip]

Archive with 17 entries (17 files):
- Figure S1 Scatter plots for all MR analysis.pdf
- Figure S2 Funnel plot for all MR analysis.pdf
- Figure S3 Impact of sample overlap on MR analysis results.pdf
- Table S1 GWAS datasets for the study.pdf
- Table S10 The steiger test for the direction of MR analysis.xlsx
- Table S11 MR results between lipid and cancers.xlsx
- Table S12 MR results betwwen TL and cancers.xlsx
- Table S13 Pleiotropy and heterogeneity results.xlsx
- Table S14 The MR results of random effect model.xlsx
- Table S2 IVs and F-Values of APOA1.xlsx
- Table S3 IVs and F-Values of APOB.xlsx
- Table S4 IVs and F-Values of HDL.xlsx
- Table S5 IVs and F-Values of LDL.xlsx
- Table S6 IVs and F-Values of TG.xlsx
- Table S7 IVs and F-Values of TC.xlsx
- Table S8 IVs and F-Values of RC.xlsx
- Table S9 IVs and F-Values of TL.xlsx
