# Supplementary material for: Lipid Profiles, Telomere Length, and the Risk of Malignant Tumors: A Mendelian Randomization and Mediation Analysis
Source: Biomedicines. 2024 Dec 25;13(1):13. doi: 10.3390/biomedicines13010013 (PMC11760878; doi:10.3390/biomedicines13010013)
Supplement: Supplementary file 1 [file biomedicines-13-00013-s001.zip › Table S10 The steiger test for the direction of MR analysis.xlsx]

## Sheet: Sheet1
	id.exposure	id.outcome	exposure	outcome	snp_r2.exposure	snp_r2.outcome	correct_causal_direction	steiger_pval
1	ieu-b-107	ieu-b-4879	apolipoprotein A-I	telomere length	0.0853605	0.00100789	TRUE	0
	ieu-b-107	ieu-a-987	apolipoprotein A-I	Lung cancer	0.0894908	0.00469824	TRUE	0
	ieu-b-107	ieu-b-4875	apolipoprotein A-I	brain cancer	0.0920251	0.000691474	TRUE	0
	ieu-b-107	ebi-a-GCST90018841	apolipoprotein A-I	Esophageal cancer	0.0922312	0.000654312	TRUE	0
	ieu-b-107	ebi-a-GCST90018849	apolipoprotein A-I	Gastric cancer	0.0894007	0.000680809	TRUE	0
	ieu-b-107	ebi-a-GCST90018808	apolipoprotein A-I	Colorectal cancer	0.0900968	0.00095233	TRUE	0
	ieu-b-107	ebi-a-GCST90018858	apolipoprotein A-I	Hepatic cancer	0.0920442	0.000604785	TRUE	0
	ieu-b-107	ieu-b-4878	apolipoprotein A-I	haemotological cancer	0.0950811	0.000885062	TRUE	0
	ieu-b-107	ebi-a-GCST90018803	apolipoprotein A-I	Hepatic bile duct cancer	0.0871723	0.000638584	TRUE	0
	ieu-b-107	ebi-a-GCST90018893	apolipoprotein A-I	Pancreatic cancer	0.0922312	0.000679801	TRUE	0
2	ieu-b-108	ieu-b-4879	apolipoprotein B	telomere length	0.0621561	0.000679442	TRUE	0
	ieu-b-108	ieu-a-987	apolipoprotein B	Lung cancer	0.00900238	0.000307762	TRUE	6.34341e-95
	ieu-b-108	ieu-b-4875	apolipoprotein B	brain cancer	0.0566159	0.000513329	TRUE	0
	ieu-b-108	ebi-a-GCST90018841	apolipoprotein B	Esophageal cancer	0.0629325	0.000447404	TRUE	0
	ieu-b-108	ebi-a-GCST90018849	apolipoprotein B	Gastric cancer	0.0620976	0.000482663	TRUE	0
	ieu-b-108	ebi-a-GCST90018808	apolipoprotein B	Colorectal cancer	0.0616424	0.000572881	TRUE	0
	ieu-b-108	ebi-a-GCST90018858	apolipoprotein B	Hepatic cancer	0.0628616	0.000567568	TRUE	0
	ieu-b-108	ieu-b-4878	apolipoprotein B	haemotological cancer	0.0643864	0.000516515	TRUE	0
	ieu-b-108	ebi-a-GCST90018803	apolipoprotein B	Hepatic bile duct cancer	0.0630171	0.000366932	TRUE	0
	ieu-b-108	ebi-a-GCST90018893	apolipoprotein B	Pancreatic cancer	0.0630171	0.00049651	TRUE	0
3	ieu-b-109	ieu-b-4879	HDL cholesterol	telomere length	0.102072	0.00120122	TRUE	0
	ieu-b-109	ieu-a-987	HDL cholesterol	Lung cancer	0.0139692	0.000866005	TRUE	3.96198e-124
	ieu-b-109	ieu-b-4875	HDL cholesterol	brain cancer	0.101748	0.000793031	TRUE	0
	ieu-b-109	ebi-a-GCST90018841	HDL cholesterol	Esophageal cancer	0.108178	0.000817186	TRUE	0
	ieu-b-109	ebi-a-GCST90018849	HDL cholesterol	Gastric cancer	0.105684	0.000814163	TRUE	0
	ieu-b-109	ebi-a-GCST90018808	HDL cholesterol	Colorectal cancer	0.104945	0.0009473	TRUE	0
	ieu-b-109	ebi-a-GCST90018858	HDL cholesterol	Hepatic cancer	0.108217	0.000796883	TRUE	0
	ieu-b-109	ieu-b-4878	HDL cholesterol	haemotological cancer	0.11203	0.000973107	TRUE	0
	ieu-b-109	ebi-a-GCST90018803	HDL cholesterol	Hepatic bile duct cancer	0.108308	0.000744151	TRUE	0
	ieu-b-109	ebi-a-GCST90018893	HDL cholesterol	Pancreatic cancer	0.108308	0.000749381	TRUE	0
4	ieu-b-110	ieu-b-4879	LDL cholesterol	telomere length	0.0528254	0.000632913	TRUE	0
	ieu-b-110	ieu-a-987	LDL cholesterol	Lung cancer	0.00865076	0.000344528	TRUE	3.94034e-88
	ieu-b-110	ieu-b-4875	LDL cholesterol	brain cancer	0.0497588	0.000476901	TRUE	0
	ieu-b-110	ebi-a-GCST90018841	LDL cholesterol	Esophageal cancer	0.0536217	0.00041086	TRUE	0
	ieu-b-110	ebi-a-GCST90018849	LDL cholesterol	Gastric cancer	0.0507325	0.000374072	TRUE	0
	ieu-b-110	ebi-a-GCST90018808	LDL cholesterol	Colorectal cancer	0.0527009	0.000573244	TRUE	0
	ieu-b-110	ebi-a-GCST90018858	LDL cholesterol	Hepatic cancer	0.0536823	0.000564195	TRUE	0
	ieu-b-110	ieu-b-4878	LDL cholesterol	haemotological cancer	0.0554947	0.000527372	TRUE	0
	ieu-b-110	ebi-a-GCST90018803	LDL cholesterol	Hepatic bile duct cancer	0.0537782	0.000393478	TRUE	0
	ieu-b-110	ebi-a-GCST90018893	LDL cholesterol	Pancreatic cancer	0.0537782	0.000418128	TRUE	0
5	ieu-b-111	ieu-b-4879	triglycerides	telomere length	0.0764197	0.000978686	TRUE	0
	ieu-b-111	ieu-a-987	triglycerides	Lung cancer	0.00973918	0.000488303	TRUE	1.16049e-93
	ieu-b-111	ieu-b-4875	triglycerides	brain cancer	0.0760699	0.000760221	TRUE	0
	ieu-b-111	ebi-a-GCST90018841	triglycerides	Esophageal cancer	0.0824374	0.000653267	TRUE	0
	ieu-b-111	ebi-a-GCST90018849	triglycerides	Gastric cancer	0.0802448	0.000681772	TRUE	0
	ieu-b-111	ebi-a-GCST90018808	triglycerides	Colorectal cancer	0.0802597	0.000687107	TRUE	0
	ieu-b-111	ebi-a-GCST90018858	triglycerides	Hepatic cancer	0.0818427	0.000746294	TRUE	0
	ieu-b-111	ieu-b-4878	triglycerides	haemotological cancer	0.0833827	0.000928424	TRUE	0
	ieu-b-111	ebi-a-GCST90018803	triglycerides	Hepatic bile duct cancer	0.0819473	0.000703978	TRUE	0
	ieu-b-111	ebi-a-GCST90018893	triglycerides	Pancreatic cancer	0.0824374	0.000669512	TRUE	0
6	ebi-a-GCST90025953	ieu-b-4879	Total cholesterol levels	telomere length	0.0565322	0.000660252	TRUE	0
	ebi-a-GCST90025953	ieu-a-987	Total cholesterol levels	Lung cancer	0.0632591	0.00353123	TRUE	0
	ebi-a-GCST90025953	ieu-b-4875	Total cholesterol levels	brain cancer	0.0591118	0.000518345	TRUE	0
	ebi-a-GCST90025953	ebi-a-GCST90018841	Total cholesterol levels	Esophageal cancer	0.0641303	0.000445391	TRUE	0
	ebi-a-GCST90025953	ebi-a-GCST90018849	Total cholesterol levels	Gastric cancer	0.0630681	0.000486604	TRUE	0
	ebi-a-GCST90025953	ebi-a-GCST90018808	Total cholesterol levels	Colorectal cancer	0.0626383	0.000707404	TRUE	0
	ebi-a-GCST90025953	ebi-a-GCST90018858	Total cholesterol levels	Hepatic cancer	0.0641303	0.000534034	TRUE	0
	ebi-a-GCST90025953	ieu-b-4878	Total cholesterol levels	haemotological cancer	0.0626809	0.000569207	TRUE	0
	ebi-a-GCST90025953	ebi-a-GCST90018803	Total cholesterol levels	Hepatic bile duct cancer	0.0641303	0.000417508	TRUE	0
	ebi-a-GCST90025953	ebi-a-GCST90018893	Total cholesterol levels	Pancreatic cancer	0.0641303	0.000457612	TRUE	0
7	ebi-a-GCST90092943	ieu-b-4879	Remnant cholesterol (non-HDL, non-LDL -cholesterol)	telomere length	0.0563174	0.000302704	TRUE	0
	ebi-a-GCST90092943	ieu-a-987	Remnant cholesterol (non-HDL, non-LDL -cholesterol)	Lung cancer	6.31445e-05	TRUE	5.37149e-80
	ebi-a-GCST90092943	ieu-b-4875	Remnant cholesterol (non-HDL, non-LDL -cholesterol)	brain cancer	0.0530572	0.000111608	TRUE	0
	ebi-a-GCST90092943	ebi-a-GCST90018841	Remnant cholesterol (non-HDL, non-LDL -cholesterol)	Esophageal cancer	0.0584098	0.000132871	TRUE	0
	ebi-a-GCST90092943	ebi-a-GCST90018849	Remnant cholesterol (non-HDL, non-LDL -cholesterol)	Gastric cancer	0.0576873	0.00018163	TRUE	0
	ebi-a-GCST90092943	ebi-a-GCST90018808	Remnant cholesterol (non-HDL, non-LDL -cholesterol)	Colorectal cancer	0.0564174	0.000211369	TRUE	0
	ebi-a-GCST90092943	ebi-a-GCST90018858	Remnant cholesterol (non-HDL, non-LDL -cholesterol)	Hepatic cancer	0.0557947	0.000145442	TRUE	0
	ebi-a-GCST90092943	ieu-b-4878	Remnant cholesterol (non-HDL, non-LDL -cholesterol)	haemotological cancer	0.0569378	0.000150825	TRUE	0
	ebi-a-GCST90092943	ebi-a-GCST90018803	Remnant cholesterol (non-HDL, non-LDL -cholesterol)	Hepatic bile duct cancer	0.0584098	0.000107688	TRUE	0
	ebi-a-GCST90092943	ebi-a-GCST90018893	Remnant cholesterol (non-HDL, non-LDL -cholesterol)	Pancreatic cancer	0.0573191	0.000122673	TRUE	0
8	ieu-b-4879	ieu-a-987	telomere length	Lung cancer	0.029293	0.00376786	TRUE	1.02083e-195
	ieu-b-4879	ieu-b-4875	telomere length	brain cancer	0.0321436	0.000401839	TRUE	0
	ieu-b-4879	ebi-a-GCST90018841	telomere length	Esophageal cancer	0.0340663	0.000311498	TRUE	0
	ieu-b-4879	ebi-a-GCST90018849	telomere length	Gastric cancer	0.0336894	0.000404927	TRUE	0
	ieu-b-4879	ebi-a-GCST90018808	telomere length	Colorectal cancer	0.0335648	0.000481137	TRUE	0
	ieu-b-4879	ebi-a-GCST90018858	telomere length	Hepatic cancer	0.0340663	0.000310371	TRUE	0
	ieu-b-4879	ieu-b-4878	telomere length	haemotological cancer	0.0348555	0.000640163	TRUE	0
	ieu-b-4879	ebi-a-GCST90018803	telomere length	Hepatic bile duct cancer	0.0340663	0.000366738	TRUE	0
	ieu-b-4879	ebi-a-GCST90018893	telomere length	Pancreatic cancer	0.0340663	0.000311495	TRUE	0
