# Supplementary material for: Lipid Profiles, Telomere Length, and the Risk of Malignant Tumors: A Mendelian Randomization and Mediation Analysis
Source: Biomedicines. 2024 Dec 25;13(1):13. doi: 10.3390/biomedicines13010013 (PMC11760878; doi:10.3390/biomedicines13010013)
Supplement: Supplementary file 1 [file biomedicines-13-00013-s001.zip › Table S11 MR results between lipid and cancers.xlsx]

## Sheet: Lipids to Cancers
id.exposure	exposure	id.outcome	outcome	method	Nsnp	B	SE	Pval	OR	Lci95	Uci95
ebi-a-GCST90025953	Total cholesterol levels	ebi-a-GCST90018803	Hepatic bile duct cancer	Inverse variance weighted	193	-0.294684	0.107183	0.00597122	0.744767	0.603649	0.918875
ebi-a-GCST90025953	Total cholesterol levels	ebi-a-GCST90018803	Hepatic bile duct cancer	MR Egger	193	-0.393226	0.153225	0.0110446	0.674876	0.4998	0.911281
ebi-a-GCST90025953	Total cholesterol levels	ebi-a-GCST90018803	Hepatic bile duct cancer	Weighted mode	193	-0.282637	0.160744	0.0802899	0.753793	0.550077	1.03295
ebi-a-GCST90025953	Total cholesterol levels	ebi-a-GCST90018803	Hepatic bile duct cancer	Weighted median	193	-0.192038	0.19717	0.330073	0.825276	0.560744	1.2146
ebi-a-GCST90025953	Total cholesterol levels	ebi-a-GCST90018803	Hepatic bile duct cancer	Simple mode	193	-0.282637	0.360917	0.434529	0.753793	0.371564	1.52922
ebi-a-GCST90025953	Total cholesterol levels	ebi-a-GCST90018808	Colorectal cancer	Inverse variance weighted	190	0.0845231	0.0452198	0.0616005	1.0882	0.995901	1.18905
ebi-a-GCST90025953	Total cholesterol levels	ebi-a-GCST90018808	Colorectal cancer	Weighted median	190	0.104177	0.0615062	0.0903092	1.1098	0.983758	1.25198
ebi-a-GCST90025953	Total cholesterol levels	ebi-a-GCST90018808	Colorectal cancer	Weighted mode	190	0.0812923	0.0504004	0.108428	1.08469	0.98266	1.19731
ebi-a-GCST90025953	Total cholesterol levels	ebi-a-GCST90018808	Colorectal cancer	MR Egger	190	0.0768256	0.0655585	0.242735	1.07985	0.949643	1.22792
ebi-a-GCST90025953	Total cholesterol levels	ebi-a-GCST90018808	Colorectal cancer	Simple mode	190	-0.0518778	0.12908	0.688208	0.949445	0.737216	1.22277
ebi-a-GCST90025953	Total cholesterol levels	ebi-a-GCST90018841	Esophageal cancer	Weighted median	193	-0.227026	0.146593	0.121458	0.7969	0.59789	1.06215
ebi-a-GCST90025953	Total cholesterol levels	ebi-a-GCST90018841	Esophageal cancer	MR Egger	193	-0.171153	0.126513	0.177701	0.842692	0.657627	1.07984
ebi-a-GCST90025953	Total cholesterol levels	ebi-a-GCST90018841	Esophageal cancer	Weighted mode	193	-0.15072	0.131645	0.253678	0.860089	0.664484	1.11327
ebi-a-GCST90025953	Total cholesterol levels	ebi-a-GCST90018841	Esophageal cancer	Inverse variance weighted	193	-0.0764926	0.0866977	0.377619	0.92636	0.781594	1.09794
ebi-a-GCST90025953	Total cholesterol levels	ebi-a-GCST90018841	Esophageal cancer	Simple mode	193	0.0880547	0.318742	0.782648	1.09205	0.584686	2.03967
ebi-a-GCST90025953	Total cholesterol levels	ebi-a-GCST90018849	Gastric cancer	Inverse variance weighted	192	-0.19609	0.0516845	0.000148251	0.821938	0.742753	0.909565
ebi-a-GCST90025953	Total cholesterol levels	ebi-a-GCST90018849	Gastric cancer	MR Egger	192	-0.296178	0.0776866	0.000185823	0.743655	0.638621	0.865963
ebi-a-GCST90025953	Total cholesterol levels	ebi-a-GCST90018849	Gastric cancer	Weighted mode	192	-0.231721	0.0735032	0.00187983	0.793167	0.686748	0.916077
ebi-a-GCST90025953	Total cholesterol levels	ebi-a-GCST90018849	Gastric cancer	Weighted median	192	-0.143025	0.0839234	0.0883387	0.866733	0.735272	1.0217
ebi-a-GCST90025953	Total cholesterol levels	ebi-a-GCST90018849	Gastric cancer	Simple mode	192	0.00161465	0.152768	0.991578	1.00162	0.742442	1.35126
ebi-a-GCST90025953	Total cholesterol levels	ebi-a-GCST90018858	Hepatic cancer	Simple mode	193	-0.623795	0.388482	0.109978	0.535907	0.250269	1.14755
ebi-a-GCST90025953	Total cholesterol levels	ebi-a-GCST90018858	Hepatic cancer	Inverse variance weighted	193	-0.141895	0.0999694	0.155787	0.867712	0.713313	1.05553
ebi-a-GCST90025953	Total cholesterol levels	ebi-a-GCST90018858	Hepatic cancer	MR Egger	193	-0.170353	0.151323	0.261682	0.843367	0.626913	1.13456
ebi-a-GCST90025953	Total cholesterol levels	ebi-a-GCST90018858	Hepatic cancer	Weighted mode	193	-0.177886	0.168166	0.291476	0.837038	0.602004	1.16383
ebi-a-GCST90025953	Total cholesterol levels	ebi-a-GCST90018858	Hepatic cancer	Weighted median	193	0.0167669	0.159905	0.916491	1.01691	0.743307	1.39122
ebi-a-GCST90025953	Total cholesterol levels	ebi-a-GCST90018893	Pancreatic cancer	Simple mode	193	-0.62303	0.364258	0.0888062	0.536317	0.262639	1.09518
ebi-a-GCST90025953	Total cholesterol levels	ebi-a-GCST90018893	Pancreatic cancer	Weighted mode	193	-0.128983	0.133849	0.336436	0.878989	0.676158	1.14266
ebi-a-GCST90025953	Total cholesterol levels	ebi-a-GCST90018893	Pancreatic cancer	Inverse variance weighted	193	-0.0725329	0.097065	0.454906	0.930035	0.768911	1.12492
ebi-a-GCST90025953	Total cholesterol levels	ebi-a-GCST90018893	Pancreatic cancer	MR Egger	193	-0.0830002	0.139028	0.551213	0.920351	0.700826	1.20864
ebi-a-GCST90025953	Total cholesterol levels	ebi-a-GCST90018893	Pancreatic cancer	Weighted median	193	0.0293004	0.162833	0.857199	1.02973	0.748374	1.41687
ebi-a-GCST90025953	Total cholesterol levels	ieu-a-987	Lung cancer	Weighted median	168	-0.108888	0.0543091	0.0449661	0.896831	0.806272	0.997561
ebi-a-GCST90025953	Total cholesterol levels	ieu-a-987	Lung cancer	Weighted mode	168	-0.0839508	0.0427734	0.0513441	0.919476	0.845534	0.999885
ebi-a-GCST90025953	Total cholesterol levels	ieu-a-987	Lung cancer	MR Egger	168	-0.0649974	0.0577175	0.261736	0.93707	0.836839	1.04931
ebi-a-GCST90025953	Total cholesterol levels	ieu-a-987	Lung cancer	Simple mode	168	0.0597761	0.140134	0.670246	1.0616	0.806634	1.39715
ebi-a-GCST90025953	Total cholesterol levels	ieu-a-987	Lung cancer	Inverse variance weighted	168	-0.00339691	0.0407474	0.933561	0.996609	0.92011	1.07947
ebi-a-GCST90025953	Total cholesterol levels	ieu-b-4875	brain cancer	Weighted median	184	0.000727153	0.000414325	0.079254	1.00073	0.999915	1.00154
ebi-a-GCST90025953	Total cholesterol levels	ieu-b-4875	brain cancer	Weighted mode	184	0.000513886	0.000334538	0.12624	1.00051	0.999858	1.00117
ebi-a-GCST90025953	Total cholesterol levels	ieu-b-4875	brain cancer	MR Egger	184	0.000510998	0.00034781	0.143509	1.00051	0.999829	1.00119
ebi-a-GCST90025953	Total cholesterol levels	ieu-b-4875	brain cancer	Inverse variance weighted	184	0.000281523	0.000244884	0.250302	1.00028	0.999802	1.00076
ebi-a-GCST90025953	Total cholesterol levels	ieu-b-4875	brain cancer	Simple mode	184	-0.000971218	0.000913332	0.289011	0.999029	0.997242	1.00082
ebi-a-GCST90025953	Total cholesterol levels	ieu-b-4878	haemotological cancer	Inverse variance weighted	190	0.000867346	0.000661506	0.1898	1.00087	0.999571	1.00217
ebi-a-GCST90025953	Total cholesterol levels	ieu-b-4878	haemotological cancer	MR Egger	190	0.000583317	0.000924731	0.52894	1.00058	0.998772	1.0024
ebi-a-GCST90025953	Total cholesterol levels	ieu-b-4878	haemotological cancer	Simple mode	190	0.000955973	0.00232247	0.681085	1.00096	0.99641	1.00552
ebi-a-GCST90025953	Total cholesterol levels	ieu-b-4878	haemotological cancer	Weighted median	190	-0.000379008	0.00116616	0.745177	0.999621	0.997339	1.00191
ebi-a-GCST90025953	Total cholesterol levels	ieu-b-4878	haemotological cancer	Weighted mode	190	-0.000307007	0.000993513	0.757654	0.999693	0.997748	1.00164
ebi-a-GCST90092943	Remnant cholesterol	ebi-a-GCST90018803	Hepatic bile duct cancer	Inverse variance weighted	51	-0.253476	0.122268	0.0381617	0.776098	0.610717	0.986265
ebi-a-GCST90092943	Remnant cholesterol	ebi-a-GCST90018803	Hepatic bile duct cancer	MR Egger	51	-0.380929	0.201812	0.0650169	0.683226	0.460022	1.01473
ebi-a-GCST90092943	Remnant cholesterol	ebi-a-GCST90018803	Hepatic bile duct cancer	Weighted median	51	-0.277158	0.205912	0.178302	0.757935	0.506239	1.13477
ebi-a-GCST90092943	Remnant cholesterol	ebi-a-GCST90018803	Hepatic bile duct cancer	Weighted mode	51	-0.221687	0.207396	0.290245	0.801166	0.53356	1.20299
ebi-a-GCST90092943	Remnant cholesterol	ebi-a-GCST90018803	Hepatic bile duct cancer	Simple mode	51	-0.18431	0.381367	0.631001	0.831678	0.393849	1.75623
ebi-a-GCST90092943	Remnant cholesterol	ebi-a-GCST90018808	Colorectal cancer	Weighted median	48	0.170443	0.0670298	0.010997	1.18583	1.03984	1.35232
ebi-a-GCST90092943	Remnant cholesterol	ebi-a-GCST90018808	Colorectal cancer	Inverse variance weighted	48	0.134037	0.0551699	0.015118	1.14344	1.02624	1.27401
ebi-a-GCST90092943	Remnant cholesterol	ebi-a-GCST90018808	Colorectal cancer	Weighted mode	48	0.103079	0.0717013	0.157168	1.10858	0.963237	1.27585
ebi-a-GCST90092943	Remnant cholesterol	ebi-a-GCST90018808	Colorectal cancer	Simple mode	48	0.0821654	0.121679	0.502819	1.08564	0.85528	1.37803
ebi-a-GCST90092943	Remnant cholesterol	ebi-a-GCST90018808	Colorectal cancer	MR Egger	48	0.0215083	0.0938748	0.819794	1.02174	0.850028	1.22814
ebi-a-GCST90092943	Remnant cholesterol	ebi-a-GCST90018841	Esophageal cancer	Weighted median	51	-0.14161	0.150106	0.345477	0.86796	0.646736	1.16486
ebi-a-GCST90092943	Remnant cholesterol	ebi-a-GCST90018841	Esophageal cancer	Weighted mode	51	-0.118644	0.164599	0.474385	0.888124	0.643226	1.22626
ebi-a-GCST90092943	Remnant cholesterol	ebi-a-GCST90018841	Esophageal cancer	Inverse variance weighted	51	-0.0739169	0.105793	0.484742	0.928749	0.754824	1.14275
ebi-a-GCST90092943	Remnant cholesterol	ebi-a-GCST90018841	Esophageal cancer	MR Egger	51	-0.0826256	0.187134	0.66077	0.920696	0.638006	1.32864
ebi-a-GCST90092943	Remnant cholesterol	ebi-a-GCST90018841	Esophageal cancer	Simple mode	51	-0.0646814	0.259341	0.804068	0.937366	0.563837	1.55835
ebi-a-GCST90092943	Remnant cholesterol	ebi-a-GCST90018849	Gastric cancer	MR Egger	50	-0.351797	0.164819	0.0379413	0.703423	0.509237	0.971658
ebi-a-GCST90092943	Remnant cholesterol	ebi-a-GCST90018849	Gastric cancer	Weighted median	50	-0.114783	0.0989282	0.24594	0.891559	0.734414	1.08233
ebi-a-GCST90092943	Remnant cholesterol	ebi-a-GCST90018849	Gastric cancer	Inverse variance weighted	50	-0.0807687	0.07984	0.311714	0.922407	0.78879	1.07866
ebi-a-GCST90092943	Remnant cholesterol	ebi-a-GCST90018849	Gastric cancer	Weighted mode	50	-0.11347	0.137415	0.412949	0.892731	0.681947	1.16867
ebi-a-GCST90092943	Remnant cholesterol	ebi-a-GCST90018849	Gastric cancer	Simple mode	50	0.00515675	0.178509	0.977071	1.00517	0.708418	1.42623
ebi-a-GCST90092943	Remnant cholesterol	ebi-a-GCST90018858	Hepatic cancer	Weighted mode	49	0.198391	0.325282	0.544802	1.21944	0.644576	2.30699
ebi-a-GCST90092943	Remnant cholesterol	ebi-a-GCST90018858	Hepatic cancer	Weighted median	49	0.108404	0.186162	0.56036	1.1145	0.773775	1.60525
ebi-a-GCST90092943	Remnant cholesterol	ebi-a-GCST90018858	Hepatic cancer	Inverse variance weighted	49	0.0760364	0.137833	0.581183	1.079	0.823563	1.41367
ebi-a-GCST90092943	Remnant cholesterol	ebi-a-GCST90018858	Hepatic cancer	Simple mode	49	-0.0904087	0.398142	0.821328	0.913558	0.418631	1.99361
ebi-a-GCST90092943	Remnant cholesterol	ebi-a-GCST90018858	Hepatic cancer	MR Egger	49	0.0596578	0.298366	0.842384	1.06147	0.591473	1.90495
ebi-a-GCST90092943	Remnant cholesterol	ebi-a-GCST90018893	Pancreatic cancer	Inverse variance weighted	50	-0.166112	0.109897	0.130655	0.846952	0.68283	1.05052
ebi-a-GCST90092943	Remnant cholesterol	ebi-a-GCST90018893	Pancreatic cancer	Weighted mode	50	-0.230464	0.170278	0.18212	0.794165	0.56881	1.1088
ebi-a-GCST90092943	Remnant cholesterol	ebi-a-GCST90018893	Pancreatic cancer	Weighted median	50	-0.196641	0.173948	0.258283	0.821485	0.584161	1.15523
ebi-a-GCST90092943	Remnant cholesterol	ebi-a-GCST90018893	Pancreatic cancer	MR Egger	50	-0.1943	0.182893	0.293385	0.823411	0.575353	1.17842
ebi-a-GCST90092943	Remnant cholesterol	ebi-a-GCST90018893	Pancreatic cancer	Simple mode	50	-0.292167	0.310032	0.350622	0.746644	0.406639	1.37094
ebi-a-GCST90092943	Remnant cholesterol	ieu-a-987	Lung cancer	Inverse variance weighted	10	-0.0938744	0.095325	0.32473	0.910397	0.755246	1.09742
ebi-a-GCST90092943	Remnant cholesterol	ieu-a-987	Lung cancer	Weighted mode	10	0.0178071	0.160459	0.914071	1.01797	0.743272	1.39418
ebi-a-GCST90092943	Remnant cholesterol	ieu-a-987	Lung cancer	Simple mode	10	0.00453716	0.206688	0.982965	1.00455	0.669938	1.50628
ebi-a-GCST90092943	Remnant cholesterol	ieu-a-987	Lung cancer	Weighted median	10	0.00167246	0.128074	0.989581	1.00167	0.779305	1.28749
ebi-a-GCST90092943	Remnant cholesterol	ieu-a-987	Lung cancer	MR Egger	10	-0.00134011	0.163743	0.99367	0.998661	0.724498	1.37657
ebi-a-GCST90092943	Remnant cholesterol	ieu-b-4875	brain cancer	Weighted median	49	0.00067291	0.000379616	0.0762934	1.00067	0.999929	1.00142
ebi-a-GCST90092943	Remnant cholesterol	ieu-b-4875	brain cancer	Weighted mode	49	0.000644651	0.000378049	0.0946207	1.00064	0.999904	1.00139
ebi-a-GCST90092943	Remnant cholesterol	ieu-b-4875	brain cancer	MR Egger	49	0.000488412	0.00039365	0.220864	1.00049	0.999717	1.00126
ebi-a-GCST90092943	Remnant cholesterol	ieu-b-4875	brain cancer	Inverse variance weighted	49	0.000137014	0.000255425	0.591673	1.00014	0.999636	1.00064
ebi-a-GCST90092943	Remnant cholesterol	ieu-b-4875	brain cancer	Simple mode	49	-0.000268883	0.000763341	0.726196	0.999731	0.998237	1.00123
ebi-a-GCST90092943	Remnant cholesterol	ieu-b-4878	haemotological cancer	Inverse variance weighted	51	0.000560613	0.00069646	0.420851	1.00056	0.999196	1.00193
ebi-a-GCST90092943	Remnant cholesterol	ieu-b-4878	haemotological cancer	Weighted mode	51	-0.000541655	0.00104558	0.606712	0.999458	0.997412	1.00151
ebi-a-GCST90092943	Remnant cholesterol	ieu-b-4878	haemotological cancer	MR Egger	51	-0.000377533	0.00105249	0.721358	0.999623	0.997563	1.00169
ebi-a-GCST90092943	Remnant cholesterol	ieu-b-4878	haemotological cancer	Weighted median	51	-0.000292061	0.00109749	0.79015	0.999708	0.99756	1.00186
ebi-a-GCST90092943	Remnant cholesterol	ieu-b-4878	haemotological cancer	Simple mode	51	0.000623962	0.00242897	0.798323	1.00062	0.995872	1.0054
ieu-b-107	apolipoprotein A-I	ebi-a-GCST90018803	Hepatic bile duct cancer	Inverse variance weighted	273	-0.292759	0.113831	0.0101148	0.746202	0.596982	0.932719
ieu-b-107	apolipoprotein A-I	ebi-a-GCST90018803	Hepatic bile duct cancer	Weighted median	273	-0.262724	0.181881	0.148603	0.768954	0.53837	1.0983
ieu-b-107	apolipoprotein A-I	ebi-a-GCST90018803	Hepatic bile duct cancer	Simple mode	273	-0.59567	0.419719	0.156982	0.551193	0.242121	1.2548
ieu-b-107	apolipoprotein A-I	ebi-a-GCST90018803	Hepatic bile duct cancer	MR Egger	273	-0.0818144	0.187695	0.663264	0.921443	0.637821	1.33118
ieu-b-107	apolipoprotein A-I	ebi-a-GCST90018803	Hepatic bile duct cancer	Weighted mode	273	0.0185174	0.205279	0.92819	1.01869	0.681248	1.52328
ieu-b-107	apolipoprotein A-I	ebi-a-GCST90018808	Colorectal cancer	MR Egger	268	-0.0690982	0.068625	0.3149	0.933235	0.815786	1.06759
ieu-b-107	apolipoprotein A-I	ebi-a-GCST90018808	Colorectal cancer	Inverse variance weighted	268	0.0306764	0.0423467	0.468814	1.03115	0.949022	1.12039
ieu-b-107	apolipoprotein A-I	ebi-a-GCST90018808	Colorectal cancer	Weighted median	268	-0.0141612	0.0572513	0.804636	0.985939	0.881285	1.10302
ieu-b-107	apolipoprotein A-I	ebi-a-GCST90018808	Colorectal cancer	Weighted mode	268	0.00530931	0.0534913	0.92101	1.00532	0.905259	1.11645
ieu-b-107	apolipoprotein A-I	ebi-a-GCST90018808	Colorectal cancer	Simple mode	268	0.00530931	0.122945	0.965587	1.00532	0.790047	1.27926
ieu-b-107	apolipoprotein A-I	ebi-a-GCST90018841	Esophageal cancer	MR Egger	277	0.105281	0.137416	0.444246	1.11102	0.848696	1.45443
ieu-b-107	apolipoprotein A-I	ebi-a-GCST90018841	Esophageal cancer	Inverse variance weighted	277	0.0308312	0.0840095	0.713621	1.03131	0.874741	1.21591
ieu-b-107	apolipoprotein A-I	ebi-a-GCST90018841	Esophageal cancer	Simple mode	277	0.0661442	0.285675	0.81707	1.06838	0.610316	1.87024
ieu-b-107	apolipoprotein A-I	ebi-a-GCST90018841	Esophageal cancer	Weighted mode	277	0.0277913	0.13501	0.837063	1.02818	0.789127	1.33965
ieu-b-107	apolipoprotein A-I	ebi-a-GCST90018841	Esophageal cancer	Weighted median	277	0.0209423	0.135493	0.877166	1.02116	0.782998	1.33177
ieu-b-107	apolipoprotein A-I	ebi-a-GCST90018849	Gastric cancer	Inverse variance weighted	271	0.0589691	0.0492302	0.230985	1.06074	0.963173	1.1682
ieu-b-107	apolipoprotein A-I	ebi-a-GCST90018849	Gastric cancer	Simple mode	271	-0.163381	0.142878	0.253845	0.849268	0.641837	1.12374
ieu-b-107	apolipoprotein A-I	ebi-a-GCST90018849	Gastric cancer	MR Egger	271	-0.0429022	0.080886	0.59627	0.958005	0.817554	1.12259
ieu-b-107	apolipoprotein A-I	ebi-a-GCST90018849	Gastric cancer	Weighted mode	271	-0.0265298	0.0651588	0.684216	0.973819	0.857065	1.10648
ieu-b-107	apolipoprotein A-I	ebi-a-GCST90018849	Gastric cancer	Weighted median	271	-0.00401159	0.071353	0.955165	0.995996	0.866006	1.1455
ieu-b-107	apolipoprotein A-I	ebi-a-GCST90018858	Hepatic cancer	Inverse variance weighted	276	-0.0979758	0.0816662	0.230252	0.906671	0.772563	1.06406
ieu-b-107	apolipoprotein A-I	ebi-a-GCST90018858	Hepatic cancer	MR Egger	276	0.134939	0.133838	0.314235	1.14447	0.880396	1.48775
ieu-b-107	apolipoprotein A-I	ebi-a-GCST90018858	Hepatic cancer	Weighted mode	276	-0.0525428	0.128083	0.681961	0.948814	0.738166	1.21957
ieu-b-107	apolipoprotein A-I	ebi-a-GCST90018858	Hepatic cancer	Weighted median	276	0.0527267	0.136585	0.699469	1.05414	0.806558	1.37772
ieu-b-107	apolipoprotein A-I	ebi-a-GCST90018858	Hepatic cancer	Simple mode	276	-0.00155897	0.255429	0.995135	0.998442	0.605198	1.64721
ieu-b-107	apolipoprotein A-I	ebi-a-GCST90018893	Pancreatic cancer	Inverse variance weighted	277	-0.0994439	0.0968923	0.304734	0.905341	0.748748	1.09468
ieu-b-107	apolipoprotein A-I	ebi-a-GCST90018893	Pancreatic cancer	Simple mode	277	0.208086	0.29501	0.481186	1.23132	0.690642	2.19527
ieu-b-107	apolipoprotein A-I	ebi-a-GCST90018893	Pancreatic cancer	MR Egger	277	-0.109653	0.157105	0.485791	0.896145	0.65864	1.21929
ieu-b-107	apolipoprotein A-I	ebi-a-GCST90018893	Pancreatic cancer	Weighted median	277	0.0302984	0.155816	0.845824	1.03076	0.759495	1.39892
ieu-b-107	apolipoprotein A-I	ebi-a-GCST90018893	Pancreatic cancer	Weighted mode	277	0.0132638	0.157441	0.932922	1.01335	0.744293	1.37968
ieu-b-107	apolipoprotein A-I	ieu-a-987	Lung cancer	MR Egger	250	0.140128	0.0618931	0.0244361	1.15042	1.019	1.2988
ieu-b-107	apolipoprotein A-I	ieu-a-987	Lung cancer	Weighted mode	250	0.0863661	0.0614203	0.160927	1.09021	0.966554	1.22967
ieu-b-107	apolipoprotein A-I	ieu-a-987	Lung cancer	Weighted median	250	0.0788413	0.0587967	0.179948	1.08203	0.964254	1.2142
ieu-b-107	apolipoprotein A-I	ieu-a-987	Lung cancer	Simple mode	250	0.112689	0.136238	0.408945	1.11928	0.856983	1.46187
ieu-b-107	apolipoprotein A-I	ieu-a-987	Lung cancer	Inverse variance weighted	250	0.0292708	0.0381004	0.442336	1.0297	0.955609	1.10954
ieu-b-107	apolipoprotein A-I	ieu-b-4875	brain cancer	Weighted median	280	-0.000514774	0.000400273	0.198424	0.999485	0.998702	1.00027
ieu-b-107	apolipoprotein A-I	ieu-b-4875	brain cancer	Weighted mode	280	-0.000414454	0.000419503	0.324026	0.999586	0.998764	1.00041
ieu-b-107	apolipoprotein A-I	ieu-b-4875	brain cancer	Inverse variance weighted	280	-0.000191852	0.000234532	0.413345	0.999808	0.999349	1.00027
ieu-b-107	apolipoprotein A-I	ieu-b-4875	brain cancer	MR Egger	280	-0.000208317	0.000388824	0.592551	0.999792	0.99903	1.00055
ieu-b-107	apolipoprotein A-I	ieu-b-4875	brain cancer	Simple mode	280	-0.000323085	0.000777296	0.677984	0.999677	0.998155	1.0012
ieu-b-107	apolipoprotein A-I	ieu-b-4878	haemotological cancer	MR Egger	293	0.00172825	0.00104793	0.100184	1.00173	0.999674	1.00379
ieu-b-107	apolipoprotein A-I	ieu-b-4878	haemotological cancer	Weighted mode	293	0.00172016	0.00110506	0.120643	1.00172	0.999554	1.00389
ieu-b-107	apolipoprotein A-I	ieu-b-4878	haemotological cancer	Weighted median	293	0.00151998	0.00104141	0.144416	1.00152	0.999479	1.00357
ieu-b-107	apolipoprotein A-I	ieu-b-4878	haemotological cancer	Inverse variance weighted	293	0.000399467	0.000650635	0.539239	1.0004	0.999125	1.00168
ieu-b-107	apolipoprotein A-I	ieu-b-4878	haemotological cancer	Simple mode	293	8.44295e-05	0.00211292	0.968153	1.00008	0.995951	1.00423
ieu-b-108	apolipoprotein B	ebi-a-GCST90018803	Hepatic bile duct cancer	MR Egger	186	-0.375073	0.15423	0.0159777	0.687239	0.507954	0.929804
ieu-b-108	apolipoprotein B	ebi-a-GCST90018803	Hepatic bile duct cancer	Weighted median	186	-0.238274	0.181649	0.18961	0.787986	0.551946	1.12497
ieu-b-108	apolipoprotein B	ebi-a-GCST90018803	Hepatic bile duct cancer	Weighted mode	186	-0.144278	0.177709	0.417903	0.865647	0.611043	1.22634
ieu-b-108	apolipoprotein B	ebi-a-GCST90018803	Hepatic bile duct cancer	Inverse variance weighted	186	-0.081761	0.108766	0.452221	0.921492	0.744575	1.14045
ieu-b-108	apolipoprotein B	ebi-a-GCST90018803	Hepatic bile duct cancer	Simple mode	186	0.0854611	0.383978	0.824117	1.08922	0.513177	2.31187
ieu-b-108	apolipoprotein B	ebi-a-GCST90018808	Colorectal cancer	Inverse variance weighted	184	0.0850931	0.0428104	0.0468479	1.08882	1.00119	1.18412
ieu-b-108	apolipoprotein B	ebi-a-GCST90018808	Colorectal cancer	Weighted median	184	0.0932617	0.0607754	0.124899	1.09775	0.974473	1.23662
ieu-b-108	apolipoprotein B	ebi-a-GCST90018808	Colorectal cancer	Weighted mode	184	0.09457	0.0633116	0.136971	1.09919	0.970911	1.24441
ieu-b-108	apolipoprotein B	ebi-a-GCST90018808	Colorectal cancer	MR Egger	184	0.0721876	0.0632602	0.255319	1.07486	0.949516	1.21674
ieu-b-108	apolipoprotein B	ebi-a-GCST90018808	Colorectal cancer	Simple mode	184	0.12452	0.122173	0.30945	1.1326	0.89142	1.43904
ieu-b-108	apolipoprotein B	ebi-a-GCST90018841	Esophageal cancer	Inverse variance weighted	186	-0.0760813	0.0937514	0.417066	0.926741	0.77118	1.11368
ieu-b-108	apolipoprotein B	ebi-a-GCST90018841	Esophageal cancer	Weighted median	186	0.0794676	0.147008	0.588807	1.08271	0.811664	1.44427
ieu-b-108	apolipoprotein B	ebi-a-GCST90018841	Esophageal cancer	Weighted mode	186	0.0544054	0.153253	0.722991	1.05591	0.781945	1.42587
ieu-b-108	apolipoprotein B	ebi-a-GCST90018841	Esophageal cancer	MR Egger	186	-0.0402931	0.140618	0.774785	0.960508	0.729129	1.26531
ieu-b-108	apolipoprotein B	ebi-a-GCST90018841	Esophageal cancer	Simple mode	186	0.0209728	0.264663	0.936925	1.02119	0.607887	1.71551
ieu-b-108	apolipoprotein B	ebi-a-GCST90018849	Gastric cancer	Inverse variance weighted	185	-0.159958	0.0609173	0.00864402	0.85218	0.756271	0.960252
ieu-b-108	apolipoprotein B	ebi-a-GCST90018849	Gastric cancer	Weighted median	185	-0.235152	0.091671	0.0103124	0.790451	0.660454	0.946034
ieu-b-108	apolipoprotein B	ebi-a-GCST90018849	Gastric cancer	Weighted mode	185	-0.126134	0.0954392	0.187938	0.881497	0.731108	1.06282
ieu-b-108	apolipoprotein B	ebi-a-GCST90018849	Gastric cancer	MR Egger	185	-0.1369	0.104101	0.190132	0.872057	0.711102	1.06944
ieu-b-108	apolipoprotein B	ebi-a-GCST90018849	Gastric cancer	Simple mode	185	-0.0951375	0.179119	0.595962	0.909248	0.640049	1.29167
ieu-b-108	apolipoprotein B	ebi-a-GCST90018858	Hepatic cancer	Weighted mode	186	-0.664678	0.217436	0.0025677	0.514439	0.33593	0.787806
ieu-b-108	apolipoprotein B	ebi-a-GCST90018858	Hepatic cancer	Weighted median	186	-0.4389	0.172973	0.0111684	0.644745	0.459357	0.904953
ieu-b-108	apolipoprotein B	ebi-a-GCST90018858	Hepatic cancer	MR Egger	186	-0.346426	0.199059	0.0834743	0.707211	0.478748	1.0447
ieu-b-108	apolipoprotein B	ebi-a-GCST90018858	Hepatic cancer	Simple mode	186	-0.568977	0.424048	0.181313	0.566104	0.24657	1.29973
ieu-b-108	apolipoprotein B	ebi-a-GCST90018858	Hepatic cancer	Inverse variance weighted	186	-0.137529	0.118517	0.245881	0.871509	0.690857	1.0994
ieu-b-108	apolipoprotein B	ebi-a-GCST90018893	Pancreatic cancer	Simple mode	186	-0.390046	0.334112	0.244546	0.677025	0.351725	1.30319
ieu-b-108	apolipoprotein B	ebi-a-GCST90018893	Pancreatic cancer	Weighted mode	186	-0.0699897	0.157322	0.656926	0.932403	0.684996	1.26917
ieu-b-108	apolipoprotein B	ebi-a-GCST90018893	Pancreatic cancer	Inverse variance weighted	186	0.0351487	0.103756	0.734788	1.03577	0.845174	1.26936
ieu-b-108	apolipoprotein B	ebi-a-GCST90018893	Pancreatic cancer	Weighted median	186	-0.050758	0.159209	0.749868	0.950509	0.695721	1.29861
ieu-b-108	apolipoprotein B	ebi-a-GCST90018893	Pancreatic cancer	MR Egger	186	0.0442323	0.146382	0.762864	1.04523	0.784525	1.39256
ieu-b-108	apolipoprotein B	ieu-a-987	Lung cancer	Weighted median	23	0.0445774	0.0995567	0.654328	1.04559	0.860231	1.27088
ieu-b-108	apolipoprotein B	ieu-a-987	Lung cancer	Weighted mode	23	0.0388163	0.094723	0.685925	1.03958	0.863431	1.25166
ieu-b-108	apolipoprotein B	ieu-a-987	Lung cancer	Inverse variance weighted	23	0.0340931	0.0853185	0.689453	1.03468	0.87535	1.22301
ieu-b-108	apolipoprotein B	ieu-a-987	Lung cancer	Simple mode	23	0.0707633	0.18022	0.698357	1.07333	0.753921	1.52805
ieu-b-108	apolipoprotein B	ieu-a-987	Lung cancer	MR Egger	23	0.0175175	0.116802	0.882215	1.01767	0.809439	1.27947
ieu-b-108	apolipoprotein B	ieu-b-4875	brain cancer	Weighted median	182	0.000688754	0.000403136	0.0875451	1.00069	0.999899	1.00148
ieu-b-108	apolipoprotein B	ieu-b-4875	brain cancer	Weighted mode	182	0.000569083	0.000345276	0.101047	1.00057	0.999892	1.00125
ieu-b-108	apolipoprotein B	ieu-b-4875	brain cancer	Simple mode	182	-0.000932102	0.000882971	0.292538	0.999068	0.997341	1.0008
ieu-b-108	apolipoprotein B	ieu-b-4875	brain cancer	MR Egger	182	0.000286177	0.000358362	0.425593	1.00029	0.999584	1.00099
ieu-b-108	apolipoprotein B	ieu-b-4875	brain cancer	Inverse variance weighted	182	0.000161545	0.000248947	0.516394	1.00016	0.999674	1.00065
ieu-b-108	apolipoprotein B	ieu-b-4878	haemotological cancer	Inverse variance weighted	195	0.000773057	0.000603518	0.200223	1.00077	0.99959	1.00196
ieu-b-108	apolipoprotein B	ieu-b-4878	haemotological cancer	MR Egger	195	0.000783797	0.0008256	0.343622	1.00078	0.999166	1.0024
ieu-b-108	apolipoprotein B	ieu-b-4878	haemotological cancer	Weighted median	195	0.000432767	0.00106359	0.684087	1.00043	0.998349	1.00252
ieu-b-108	apolipoprotein B	ieu-b-4878	haemotological cancer	Simple mode	195	-0.000559826	0.00192923	0.771987	0.99944	0.995668	1.00323
ieu-b-108	apolipoprotein B	ieu-b-4878	haemotological cancer	Weighted mode	195	-0.000129119	0.000888578	0.884617	0.999871	0.998131	1.00161
ieu-b-109	HDL cholesterol	ebi-a-GCST90018803	Hepatic bile duct cancer	Weighted mode	332	0.2597	0.171177	0.130184	1.29654	0.926996	1.81341
ieu-b-109	HDL cholesterol	ebi-a-GCST90018803	Hepatic bile duct cancer	MR Egger	332	0.168353	0.14987	0.262115	1.18335	0.882151	1.5874
ieu-b-109	HDL cholesterol	ebi-a-GCST90018803	Hepatic bile duct cancer	Inverse variance weighted	332	-0.108252	0.0988625	0.273527	0.897401	0.739322	1.08928
ieu-b-109	HDL cholesterol	ebi-a-GCST90018803	Hepatic bile duct cancer	Simple mode	332	0.318329	0.387416	0.411855	1.37483	0.643388	2.93781
ieu-b-109	HDL cholesterol	ebi-a-GCST90018803	Hepatic bile duct cancer	Weighted median	332	0.132996	0.16948	0.43261	1.14225	0.819399	1.5923
ieu-b-109	HDL cholesterol	ebi-a-GCST90018808	Colorectal cancer	Weighted median	326	0.0433879	0.0584564	0.457949	1.04434	0.931288	1.17112
ieu-b-109	HDL cholesterol	ebi-a-GCST90018808	Colorectal cancer	Simple mode	326	-0.0286898	0.11127	0.796694	0.971718	0.781313	1.20852
ieu-b-109	HDL cholesterol	ebi-a-GCST90018808	Colorectal cancer	Weighted mode	326	0.0106723	0.049922	0.830853	1.01073	0.916517	1.11463
ieu-b-109	HDL cholesterol	ebi-a-GCST90018808	Colorectal cancer	Inverse variance weighted	326	0.00629899	0.0357736	0.860231	1.00632	0.938176	1.07941
ieu-b-109	HDL cholesterol	ebi-a-GCST90018808	Colorectal cancer	MR Egger	326	-0.0084492	0.0550697	0.878157	0.991586	0.890132	1.1046
ieu-b-109	HDL cholesterol	ebi-a-GCST90018841	Esophageal cancer	Weighted mode	330	-0.0920186	0.125059	0.462375	0.912088	0.713813	1.16544
ieu-b-109	HDL cholesterol	ebi-a-GCST90018841	Esophageal cancer	Inverse variance weighted	330	0.0527986	0.0792417	0.505221	1.05422	0.902564	1.23135
ieu-b-109	HDL cholesterol	ebi-a-GCST90018841	Esophageal cancer	MR Egger	330	-0.0635234	0.121902	0.602647	0.938452	0.739005	1.19173
ieu-b-109	HDL cholesterol	ebi-a-GCST90018841	Esophageal cancer	Simple mode	330	-0.0449755	0.262052	0.863835	0.956021	0.572011	1.59783
ieu-b-109	HDL cholesterol	ebi-a-GCST90018841	Esophageal cancer	Weighted median	330	-0.000401451	0.129939	0.997535	0.999599	0.774854	1.28953
ieu-b-109	HDL cholesterol	ebi-a-GCST90018849	Gastric cancer	Weighted mode	327	-0.0575339	0.059751	0.336314	0.94409	0.839754	1.06139
ieu-b-109	HDL cholesterol	ebi-a-GCST90018849	Gastric cancer	Inverse variance weighted	327	0.0243194	0.0445924	0.585498	1.02462	0.938867	1.1182
ieu-b-109	HDL cholesterol	ebi-a-GCST90018849	Gastric cancer	Simple mode	327	-0.0575339	0.133678	0.667196	0.94409	0.72648	1.22688
ieu-b-109	HDL cholesterol	ebi-a-GCST90018849	Gastric cancer	MR Egger	327	-0.0275751	0.0682339	0.686386	0.972802	0.851025	1.112
ieu-b-109	HDL cholesterol	ebi-a-GCST90018849	Gastric cancer	Weighted median	327	-0.0263175	0.0671341	0.695048	0.974026	0.853935	1.11101
ieu-b-109	HDL cholesterol	ebi-a-GCST90018858	Hepatic cancer	Inverse variance weighted	331	-0.147032	0.0785142	0.0611127	0.863266	0.740137	1.00688
ieu-b-109	HDL cholesterol	ebi-a-GCST90018858	Hepatic cancer	MR Egger	331	0.19822	0.11831	0.0948014	1.21923	0.966892	1.53742
ieu-b-109	HDL cholesterol	ebi-a-GCST90018858	Hepatic cancer	Weighted mode	331	0.134348	0.109096	0.219024	1.14379	0.923597	1.41648
ieu-b-109	HDL cholesterol	ebi-a-GCST90018858	Hepatic cancer	Simple mode	331	-0.188091	0.296477	0.526246	0.828539	0.46339	1.48142
ieu-b-109	HDL cholesterol	ebi-a-GCST90018858	Hepatic cancer	Weighted median	331	0.0832998	0.141931	0.557268	1.08687	0.82293	1.43546
ieu-b-109	HDL cholesterol	ebi-a-GCST90018893	Pancreatic cancer	Simple mode	332	-0.593971	0.317586	0.0623291	0.55213	0.296283	1.02891
ieu-b-109	HDL cholesterol	ebi-a-GCST90018893	Pancreatic cancer	MR Egger	332	-0.18852	0.130535	0.149627	0.828184	0.64123	1.06965
ieu-b-109	HDL cholesterol	ebi-a-GCST90018893	Pancreatic cancer	Inverse variance weighted	332	-0.101365	0.0855595	0.236124	0.903603	0.764096	1.06858
ieu-b-109	HDL cholesterol	ebi-a-GCST90018893	Pancreatic cancer	Weighted median	332	-0.144723	0.139343	0.298985	0.865262	0.658471	1.13699
ieu-b-109	HDL cholesterol	ebi-a-GCST90018893	Pancreatic cancer	Weighted mode	332	-0.101565	0.132165	0.442755	0.903422	0.697251	1.17056
ieu-b-109	HDL cholesterol	ieu-a-987	Lung cancer	Inverse variance weighted	48	-0.176044	0.0973771	0.0706292	0.838581	0.692877	1.01493
ieu-b-109	HDL cholesterol	ieu-a-987	Lung cancer	MR Egger	48	-0.227947	0.144379	0.121233	0.796167	0.599938	1.05658
ieu-b-109	HDL cholesterol	ieu-a-987	Lung cancer	Weighted mode	48	-0.191677	0.128772	0.143299	0.825573	0.64142	1.0626
ieu-b-109	HDL cholesterol	ieu-a-987	Lung cancer	Weighted median	48	-0.197577	0.140312	0.159093	0.820717	0.623386	1.08051
ieu-b-109	HDL cholesterol	ieu-a-987	Lung cancer	Simple mode	48	-0.314399	0.250991	0.216537	0.730227	0.446488	1.19428
ieu-b-109	HDL cholesterol	ieu-b-4875	brain cancer	Inverse variance weighted	334	-0.000249631	0.000219076	0.254507	0.99975	0.999321	1.00018
ieu-b-109	HDL cholesterol	ieu-b-4875	brain cancer	Weighted mode	334	-0.000410254	0.000377187	0.277529	0.99959	0.998851	1.00033
ieu-b-109	HDL cholesterol	ieu-b-4875	brain cancer	Weighted median	334	-0.000430488	0.000404754	0.287519	0.99957	0.998777	1.00036
ieu-b-109	HDL cholesterol	ieu-b-4875	brain cancer	MR Egger	334	-0.000118432	0.000345899	0.732274	0.999882	0.999204	1.00056
ieu-b-109	HDL cholesterol	ieu-b-4875	brain cancer	Simple mode	334	-0.000217234	0.000743426	0.770311	0.999783	0.998327	1.00124
ieu-b-109	HDL cholesterol	ieu-b-4878	haemotological cancer	MR Egger	356	0.00245544	0.000872213	0.00514766	1.00246	1.00075	1.00417
ieu-b-109	HDL cholesterol	ieu-b-4878	haemotological cancer	Weighted median	356	0.00230191	0.000973742	0.0180795	1.0023	1.00039	1.00422
ieu-b-109	HDL cholesterol	ieu-b-4878	haemotological cancer	Weighted mode	356	0.00189149	0.000945954	0.0463093	1.00189	1.00004	1.00375
ieu-b-109	HDL cholesterol	ieu-b-4878	haemotological cancer	Inverse variance weighted	356	0.000791727	0.000572568	0.166737	1.00079	0.99967	1.00192
ieu-b-109	HDL cholesterol	ieu-b-4878	haemotological cancer	Simple mode	356	9.0809e-05	0.00199404	0.963702	1.00009	0.99619	1.00401
ieu-b-110	LDL cholesterol	ebi-a-GCST90018803	Hepatic bile duct cancer	MR Egger	162	-0.448333	0.191003	0.0201368	0.638692	0.439244	0.928703
ieu-b-110	LDL cholesterol	ebi-a-GCST90018803	Hepatic bile duct cancer	Inverse variance weighted	162	-0.179711	0.126505	0.15544	0.835512	0.652032	1.07062
ieu-b-110	LDL cholesterol	ebi-a-GCST90018803	Hepatic bile duct cancer	Weighted median	162	-0.251767	0.212123	0.235271	0.777426	0.512976	1.17821
ieu-b-110	LDL cholesterol	ebi-a-GCST90018803	Hepatic bile duct cancer	Weighted mode	162	-0.205759	0.21265	0.334698	0.814029	0.536573	1.23496
ieu-b-110	LDL cholesterol	ebi-a-GCST90018803	Hepatic bile duct cancer	Simple mode	162	-0.115279	0.451323	0.798721	0.891117	0.367927	2.15828
ieu-b-110	LDL cholesterol	ebi-a-GCST90018808	Colorectal cancer	Simple mode	159	-0.117038	0.135101	0.387637	0.889551	0.682607	1.15923
ieu-b-110	LDL cholesterol	ebi-a-GCST90018808	Colorectal cancer	Weighted mode	159	-0.0140434	0.0590667	0.812379	0.986055	0.878259	1.10708
ieu-b-110	LDL cholesterol	ebi-a-GCST90018808	Colorectal cancer	Inverse variance weighted	159	0.0115087	0.0489934	0.814284	1.01158	0.918955	1.11353
ieu-b-110	LDL cholesterol	ebi-a-GCST90018808	Colorectal cancer	MR Egger	159	0.00717336	0.0757327	0.924659	1.0072	0.868261	1.16837
ieu-b-110	LDL cholesterol	ebi-a-GCST90018808	Colorectal cancer	Weighted median	159	-0.000510676	0.0702348	0.994199	0.999489	0.87095	1.147
ieu-b-110	LDL cholesterol	ebi-a-GCST90018841	Esophageal cancer	Simple mode	161	-0.532223	0.330582	0.109378	0.587298	0.307229	1.12268
ieu-b-110	LDL cholesterol	ebi-a-GCST90018841	Esophageal cancer	MR Egger	161	-0.16261	0.160749	0.313277	0.849923	0.620223	1.16469
ieu-b-110	LDL cholesterol	ebi-a-GCST90018841	Esophageal cancer	Inverse variance weighted	161	-0.088467	0.103119	0.390942	0.915333	0.747829	1.12036
ieu-b-110	LDL cholesterol	ebi-a-GCST90018841	Esophageal cancer	Weighted mode	161	-0.0974721	0.145278	0.503228	0.907128	0.682348	1.20596
ieu-b-110	LDL cholesterol	ebi-a-GCST90018841	Esophageal cancer	Weighted median	161	-0.0556962	0.166066	0.737334	0.945826	0.683051	1.30969
ieu-b-110	LDL cholesterol	ebi-a-GCST90018849	Gastric cancer	Inverse variance weighted	160	-0.21562	0.0607043	0.000382342	0.806041	0.715624	0.907883
ieu-b-110	LDL cholesterol	ebi-a-GCST90018849	Gastric cancer	MR Egger	160	-0.2643	0.111075	0.0185312	0.767743	0.617542	0.954477
ieu-b-110	LDL cholesterol	ebi-a-GCST90018849	Gastric cancer	Weighted median	160	-0.236633	0.100804	0.0189017	0.789281	0.647777	0.961695
ieu-b-110	LDL cholesterol	ebi-a-GCST90018849	Gastric cancer	Weighted mode	160	-0.257142	0.110396	0.0211026	0.773258	0.622807	0.960053
ieu-b-110	LDL cholesterol	ebi-a-GCST90018849	Gastric cancer	Simple mode	160	-0.171543	0.183411	0.351056	0.842364	0.587999	1.20676
ieu-b-110	LDL cholesterol	ebi-a-GCST90018858	Hepatic cancer	Weighted mode	161	-0.237618	0.152105	0.120216	0.788504	0.585234	1.06237
ieu-b-110	LDL cholesterol	ebi-a-GCST90018858	Hepatic cancer	MR Egger	161	-0.292049	0.201321	0.148843	0.746732	0.503265	1.10798
ieu-b-110	LDL cholesterol	ebi-a-GCST90018858	Hepatic cancer	Inverse variance weighted	161	-0.119619	0.125118	0.339046	0.887259	0.694301	1.13384
ieu-b-110	LDL cholesterol	ebi-a-GCST90018858	Hepatic cancer	Simple mode	161	-0.38565	0.403629	0.340789	0.680009	0.308275	1.5
ieu-b-110	LDL cholesterol	ebi-a-GCST90018858	Hepatic cancer	Weighted median	161	0.0049573	0.182533	0.978333	1.00497	0.702712	1.43724
ieu-b-110	LDL cholesterol	ebi-a-GCST90018893	Pancreatic cancer	MR Egger	162	-0.196008	0.173013	0.258947	0.822006	0.585603	1.15384
ieu-b-110	LDL cholesterol	ebi-a-GCST90018893	Pancreatic cancer	Inverse variance weighted	162	-0.0920448	0.114182	0.420173	0.912064	0.729174	1.14083
ieu-b-110	LDL cholesterol	ebi-a-GCST90018893	Pancreatic cancer	Weighted mode	162	-0.110152	0.15491	0.478067	0.895698	0.66115	1.21345
ieu-b-110	LDL cholesterol	ebi-a-GCST90018893	Pancreatic cancer	Simple mode	162	-0.146847	0.356898	0.681287	0.863426	0.428971	1.73789
ieu-b-110	LDL cholesterol	ebi-a-GCST90018893	Pancreatic cancer	Weighted median	162	-0.0324607	0.164469	0.84354	0.968061	0.7013	1.33629
ieu-b-110	LDL cholesterol	ieu-a-987	Lung cancer	Simple mode	23	-0.146683	0.236036	0.540694	0.863568	0.543724	1.37156
ieu-b-110	LDL cholesterol	ieu-a-987	Lung cancer	Inverse variance weighted	23	-0.0223227	0.0927408	0.809787	0.977925	0.815385	1.17286
ieu-b-110	LDL cholesterol	ieu-a-987	Lung cancer	Weighted median	23	0.0164413	0.0990588	0.868176	1.01658	0.837182	1.23441
ieu-b-110	LDL cholesterol	ieu-a-987	Lung cancer	Weighted mode	23	-0.00935242	0.0910283	0.919099	0.990691	0.828807	1.18419
ieu-b-110	LDL cholesterol	ieu-a-987	Lung cancer	MR Egger	23	-0.00641955	0.124123	0.959241	0.993601	0.779034	1.26727
ieu-b-110	LDL cholesterol	ieu-b-4875	brain cancer	Inverse variance weighted	162	0.000199834	0.000291475	0.492967	1.0002	0.999629	1.00077
ieu-b-110	LDL cholesterol	ieu-b-4875	brain cancer	Weighted mode	162	0.000109091	0.000482024	0.821241	1.00011	0.999165	1.00105
ieu-b-110	LDL cholesterol	ieu-b-4875	brain cancer	Weighted median	162	-6.6481e-05	0.000489192	0.891901	0.999934	0.998975	1.00089
ieu-b-110	LDL cholesterol	ieu-b-4875	brain cancer	MR Egger	162	2.48648e-05	0.000471668	0.958023	1.00002	0.999101	1.00095
ieu-b-110	LDL cholesterol	ieu-b-4875	brain cancer	Simple mode	162	-6.67183e-06	0.000976067	0.994555	0.999993	0.998082	1.00191
ieu-b-110	LDL cholesterol	ieu-b-4878	haemotological cancer	Inverse variance weighted	173	0.00113419	0.00073388	0.122233	1.00113	0.999696	1.00258
ieu-b-110	LDL cholesterol	ieu-b-4878	haemotological cancer	Weighted mode	173	-0.000740894	0.00114157	0.517197	0.999259	0.997026	1.0015
ieu-b-110	LDL cholesterol	ieu-b-4878	haemotological cancer	MR Egger	173	0.000564491	0.00110686	0.610713	1.00056	0.998396	1.00274
ieu-b-110	LDL cholesterol	ieu-b-4878	haemotological cancer	Simple mode	173	0.00109245	0.00229609	0.63483	1.00109	0.996598	1.00561
ieu-b-110	LDL cholesterol	ieu-b-4878	haemotological cancer	Weighted median	173	-0.000122659	0.00115493	0.91542	0.999877	0.997617	1.00214
ieu-b-111	triglycerides	ebi-a-GCST90018803	Hepatic bile duct cancer	Weighted median	290	-0.114658	0.175239	0.512922	0.891671	0.632468	1.2571
ieu-b-111	triglycerides	ebi-a-GCST90018803	Hepatic bile duct cancer	Simple mode	290	0.178661	0.406177	0.660367	1.19562	0.53932	2.65055
ieu-b-111	triglycerides	ebi-a-GCST90018803	Hepatic bile duct cancer	Inverse variance weighted	290	0.0353346	0.108949	0.745694	1.03597	0.83677	1.28258
ieu-b-111	triglycerides	ebi-a-GCST90018803	Hepatic bile duct cancer	Weighted mode	290	0.0333188	0.165201	0.840304	1.03388	0.747908	1.4292
ieu-b-111	triglycerides	ebi-a-GCST90018803	Hepatic bile duct cancer	MR Egger	290	-0.0128565	0.164361	0.937707	0.987226	0.715335	1.36246
ieu-b-111	triglycerides	ebi-a-GCST90018808	Colorectal cancer	MR Egger	286	-0.0510251	0.0498189	0.306607	0.950255	0.861853	1.04772
ieu-b-111	triglycerides	ebi-a-GCST90018808	Colorectal cancer	Simple mode	286	0.106375	0.138732	0.443856	1.11224	0.847436	1.45979
ieu-b-111	triglycerides	ebi-a-GCST90018808	Colorectal cancer	Weighted mode	286	-0.0340515	0.0542889	0.531012	0.966522	0.86896	1.07504
ieu-b-111	triglycerides	ebi-a-GCST90018808	Colorectal cancer	Weighted median	286	-0.0193928	0.0574608	0.735742	0.980794	0.876327	1.09771
ieu-b-111	triglycerides	ebi-a-GCST90018808	Colorectal cancer	Inverse variance weighted	286	0.00949025	0.0334832	0.776845	1.00954	0.94541	1.07801
ieu-b-111	triglycerides	ebi-a-GCST90018841	Esophageal cancer	Inverse variance weighted	291	-0.130677	0.0769919	0.089643	0.877501	0.754589	1.02043
ieu-b-111	triglycerides	ebi-a-GCST90018841	Esophageal cancer	Simple mode	291	-0.347221	0.297165	0.243587	0.706649	0.394687	1.26519
ieu-b-111	triglycerides	ebi-a-GCST90018841	Esophageal cancer	Weighted mode	291	-0.0587466	0.122025	0.630575	0.942946	0.742363	1.19772
ieu-b-111	triglycerides	ebi-a-GCST90018841	Esophageal cancer	MR Egger	291	-0.0544621	0.115614	0.637949	0.946994	0.754978	1.18785
ieu-b-111	triglycerides	ebi-a-GCST90018841	Esophageal cancer	Weighted median	291	-0.031004	0.135727	0.819313	0.969472	0.743022	1.26494
ieu-b-111	triglycerides	ebi-a-GCST90018849	Gastric cancer	Inverse variance weighted	289	-0.0552696	0.0448433	0.217761	0.94623	0.866613	1.03316
ieu-b-111	triglycerides	ebi-a-GCST90018849	Gastric cancer	Weighted median	289	0.011151	0.0700641	0.873548	1.01121	0.881461	1.16007
ieu-b-111	triglycerides	ebi-a-GCST90018849	Gastric cancer	Weighted mode	289	0.00818487	0.0593435	0.890397	1.00822	0.897512	1.13258
ieu-b-111	triglycerides	ebi-a-GCST90018849	Gastric cancer	MR Egger	289	-0.00854548	0.066895	0.89844	0.991491	0.869654	1.1304
ieu-b-111	triglycerides	ebi-a-GCST90018849	Gastric cancer	Simple mode	289	0.00818487	0.143295	0.95449	1.00822	0.761342	1.33515
ieu-b-111	triglycerides	ebi-a-GCST90018858	Hepatic cancer	Inverse variance weighted	289	0.206597	0.0838263	0.0137174	1.22949	1.0432	1.44903
ieu-b-111	triglycerides	ebi-a-GCST90018858	Hepatic cancer	Weighted mode	289	0.290542	0.13487	0.032051	1.33715	1.02654	1.74174
ieu-b-111	triglycerides	ebi-a-GCST90018858	Hepatic cancer	MR Egger	289	0.222762	0.12525	0.0763742	1.24952	0.977528	1.5972
ieu-b-111	triglycerides	ebi-a-GCST90018858	Hepatic cancer	Weighted median	289	0.270505	0.158286	0.0874581	1.31063	0.961043	1.78737
ieu-b-111	triglycerides	ebi-a-GCST90018858	Hepatic cancer	Simple mode	289	-0.218875	0.375985	0.560929	0.803422	0.384502	1.67876
ieu-b-111	triglycerides	ebi-a-GCST90018893	Pancreatic cancer	Weighted mode	290	-0.28964	0.138275	0.0370708	0.748533	0.570833	0.981551
ieu-b-111	triglycerides	ebi-a-GCST90018893	Pancreatic cancer	Weighted median	290	-0.220525	0.145656	0.130023	0.802098	0.602896	1.06712
ieu-b-111	triglycerides	ebi-a-GCST90018893	Pancreatic cancer	MR Egger	290	-0.119843	0.136929	0.382183	0.88706	0.67826	1.16014
ieu-b-111	triglycerides	ebi-a-GCST90018893	Pancreatic cancer	Simple mode	290	0.111412	0.325229	0.732174	1.11786	0.590943	2.11459
ieu-b-111	triglycerides	ebi-a-GCST90018893	Pancreatic cancer	Inverse variance weighted	290	-0.0178721	0.0912588	0.844736	0.982287	0.821405	1.17468
ieu-b-111	triglycerides	ieu-a-987	Lung cancer	MR Egger	38	-0.173161	0.16498	0.300901	0.841002	0.608644	1.16207
ieu-b-111	triglycerides	ieu-a-987	Lung cancer	Weighted mode	38	-0.094384	0.126022	0.458624	0.909933	0.710784	1.16488
ieu-b-111	triglycerides	ieu-a-987	Lung cancer	Weighted median	38	-0.095483	0.134398	0.477425	0.908934	0.698442	1.18286
ieu-b-111	triglycerides	ieu-a-987	Lung cancer	Inverse variance weighted	38	-0.0430979	0.0909259	0.635508	0.957818	0.801466	1.14467
ieu-b-111	triglycerides	ieu-a-987	Lung cancer	Simple mode	38	0.0401126	0.245812	0.871261	1.04093	0.642956	1.68523
ieu-b-111	triglycerides	ieu-b-4875	brain cancer	Simple mode	290	0.000760364	0.000779349	0.330059	1.00076	0.999233	1.00229
ieu-b-111	triglycerides	ieu-b-4875	brain cancer	MR Egger	290	-0.00024621	0.000372781	0.509482	0.999754	0.999024	1.00048
ieu-b-111	triglycerides	ieu-b-4875	brain cancer	Inverse variance weighted	290	-0.000101047	0.000237134	0.67002	0.999899	0.999434	1.00036
ieu-b-111	triglycerides	ieu-b-4875	brain cancer	Weighted median	290	0.000124755	0.000386243	0.746698	1.00012	0.999368	1.00088
ieu-b-111	triglycerides	ieu-b-4875	brain cancer	Weighted mode	290	-9.90109e-05	0.000346316	0.775162	0.999901	0.999223	1.00058
ieu-b-111	triglycerides	ieu-b-4878	haemotological cancer	Weighted median	304	-0.000652833	0.0010378	0.529315	0.999347	0.997317	1.00138
ieu-b-111	triglycerides	ieu-b-4878	haemotological cancer	Simple mode	304	0.0012615	0.00223095	0.572183	1.00126	0.996894	1.00565
ieu-b-111	triglycerides	ieu-b-4878	haemotological cancer	MR Egger	304	-0.000509157	0.000993737	0.60877	0.999491	0.997546	1.00144
ieu-b-111	triglycerides	ieu-b-4878	haemotological cancer	Weighted mode	304	-0.000136088	0.0010735	0.899207	0.999864	0.997762	1.00197
ieu-b-111	triglycerides	ieu-b-4878	haemotological cancer	Inverse variance weighted	304	-1.83434e-05	0.000651225	0.977528	0.999982	0.998706	1.00126
