# Supplementary material for: Lipid Profiles, Telomere Length, and the Risk of Malignant Tumors: A Mendelian Randomization and Mediation Analysis
Source: Biomedicines. 2024 Dec 25;13(1):13. doi: 10.3390/biomedicines13010013 (PMC11760878; doi:10.3390/biomedicines13010013)
Supplement: Supplementary file 1 [file biomedicines-13-00013-s001.zip › Table S12 MR results betwwen TL and cancers.xlsx]

## Sheet: TL to Cancers
id.exposure	exposure	id.outcome	outcome	method	Nsnp	B	SE	Pval	OR	Lci95	Uci95
ieu-b-4879	telomere length	ebi-a-GCST90018803	Hepatic bile duct cancer	Inverse variance weighted	141	-0.260012	0.177931	0.143931	0.771042	0.544027	1.09279
ieu-b-4879	telomere length	ebi-a-GCST90018803	Hepatic bile duct cancer	MR Egger	141	-0.133858	0.32336	0.679541	0.874714	0.464106	1.6486
ieu-b-4879	telomere length	ebi-a-GCST90018803	Hepatic bile duct cancer	Weighted mode	141	-0.0649609	0.30788	0.833199	0.937104	0.512525	1.71341
ieu-b-4879	telomere length	ebi-a-GCST90018803	Hepatic bile duct cancer	Weighted median	141	-0.0281814	0.305166	0.926422	0.972212	0.534562	1.76817
ieu-b-4879	telomere length	ebi-a-GCST90018803	Hepatic bile duct cancer	Simple mode	141	-0.0138803	0.628423	0.98241	0.986216	0.287771	3.37984
ieu-b-4879	telomere length	ebi-a-GCST90018808	Colorectal cancer	Weighted mode	138	-0.148514	0.123674	0.231884	0.861988	0.676437	1.09844
ieu-b-4879	telomere length	ebi-a-GCST90018808	Colorectal cancer	Inverse variance weighted	138	0.0735838	0.064661	0.255123	1.07636	0.948236	1.22179
ieu-b-4879	telomere length	ebi-a-GCST90018808	Colorectal cancer	Simple mode	138	-0.177412	0.202201	0.381804	0.837435	0.563422	1.24471
ieu-b-4879	telomere length	ebi-a-GCST90018808	Colorectal cancer	MR Egger	138	0.0918524	0.118248	0.43864	1.0962	0.869433	1.38212
ieu-b-4879	telomere length	ebi-a-GCST90018808	Colorectal cancer	Weighted median	138	-0.0189722	0.0919102	0.836462	0.981207	0.819455	1.17489
ieu-b-4879	telomere length	ebi-a-GCST90018841	Esophageal cancer	Inverse variance weighted	141	0.254265	0.122873	0.0385153	1.28951	1.01352	1.64066
ieu-b-4879	telomere length	ebi-a-GCST90018841	Esophageal cancer	Weighted mode	141	0.392798	0.232378	0.0931887	1.48112	0.939259	2.33558
ieu-b-4879	telomere length	ebi-a-GCST90018841	Esophageal cancer	Simple mode	141	0.505312	0.399493	0.208014	1.6575	0.757528	3.62669
ieu-b-4879	telomere length	ebi-a-GCST90018841	Esophageal cancer	MR Egger	141	0.272569	0.226351	0.230565	1.31333	0.842754	2.04668
ieu-b-4879	telomere length	ebi-a-GCST90018841	Esophageal cancer	Weighted median	141	0.274285	0.235316	0.243776	1.31559	0.829498	2.08653
ieu-b-4879	telomere length	ebi-a-GCST90018849	Gastric cancer	Inverse variance weighted	140	-0.111105	0.0792484	0.160919	0.894844	0.766108	1.04521
ieu-b-4879	telomere length	ebi-a-GCST90018849	Gastric cancer	MR Egger	140	0.0716806	0.146624	0.625708	1.07431	0.805975	1.43199
ieu-b-4879	telomere length	ebi-a-GCST90018849	Gastric cancer	Weighted median	140	-0.0505775	0.136331	0.710644	0.95068	0.727759	1.24189
ieu-b-4879	telomere length	ebi-a-GCST90018849	Gastric cancer	Weighted mode	140	-0.035371	0.107289	0.742138	0.965247	0.782191	1.19114
ieu-b-4879	telomere length	ebi-a-GCST90018849	Gastric cancer	Simple mode	140	0.0568069	0.223835	0.800034	1.05845	0.682557	1.64136
ieu-b-4879	telomere length	ebi-a-GCST90018858	Hepatic cancer	MR Egger	141	-0.329576	0.237193	0.166907	0.719229	0.451819	1.14491
ieu-b-4879	telomere length	ebi-a-GCST90018858	Hepatic cancer	Inverse variance weighted	141	-0.17407	0.126946	0.170309	0.840238	0.655155	1.07761
ieu-b-4879	telomere length	ebi-a-GCST90018858	Hepatic cancer	Weighted mode	141	0.163665	0.244864	0.504983	1.17782	0.728864	1.90332
ieu-b-4879	telomere length	ebi-a-GCST90018858	Hepatic cancer	Weighted median	141	-0.0223533	0.205779	0.913498	0.977895	0.653325	1.46371
ieu-b-4879	telomere length	ebi-a-GCST90018858	Hepatic cancer	Simple mode	141	-0.0102047	0.406201	0.979993	0.989847	0.446481	2.19449
ieu-b-4879	telomere length	ebi-a-GCST90018893	Pancreatic cancer	Weighted mode	141	-0.349719	0.278772	0.211752	0.704886	0.408153	1.21735
ieu-b-4879	telomere length	ebi-a-GCST90018893	Pancreatic cancer	Weighted median	141	-0.270419	0.239421	0.258698	0.76306	0.477265	1.21999
ieu-b-4879	telomere length	ebi-a-GCST90018893	Pancreatic cancer	MR Egger	141	0.0725284	0.257068	0.778258	1.07522	0.649648	1.77959
ieu-b-4879	telomere length	ebi-a-GCST90018893	Pancreatic cancer	Simple mode	141	-0.0970087	0.531498	0.855439	0.907548	0.320221	2.57211
ieu-b-4879	telomere length	ebi-a-GCST90018893	Pancreatic cancer	Inverse variance weighted	141	0.00821231	0.141856	0.953835	1.00825	0.763513	1.33143
ieu-b-4879	telomere length	ieu-a-987	Lung cancer	MR Egger	115	0.507642	0.111739	1.39609e-05	1.66137	1.3346	2.06814
ieu-b-4879	telomere length	ieu-a-987	Lung cancer	Weighted median	115	0.426663	0.102392	3.08708e-05	1.53214	1.25354	1.87265
ieu-b-4879	telomere length	ieu-a-987	Lung cancer	Inverse variance weighted	115	0.344453	0.0579549	2.79055e-09	1.41122	1.25968	1.58098
ieu-b-4879	telomere length	ieu-a-987	Lung cancer	Simple mode	115	0.437099	0.212923	0.0423764	1.54821	1.01997	2.35003
ieu-b-4879	telomere length	ieu-a-987	Lung cancer	Weighted mode	115	0.490998	0.109865	1.86299e-05	1.63395	1.3174	2.02655
ieu-b-4879	telomere length	ieu-b-4875	brain cancer	MR Egger	139	0.00110173	0.000701942	0.118828	1.0011	0.999726	1.00248
ieu-b-4879	telomere length	ieu-b-4875	brain cancer	Simple mode	139	0.00164682	0.00138694	0.23712	1.00165	0.998929	1.00437
ieu-b-4879	telomere length	ieu-b-4875	brain cancer	Weighted mode	139	0.000598314	0.000839109	0.477028	1.0006	0.998954	1.00225
ieu-b-4879	telomere length	ieu-b-4875	brain cancer	Inverse variance weighted	139	0.00026577	0.000379508	0.483739	1.00027	0.999522	1.00101
ieu-b-4879	telomere length	ieu-b-4875	brain cancer	Weighted median	139	0.000300823	0.000668182	0.652559	1.0003	0.998992	1.00161
ieu-b-4879	telomere length	ieu-b-4878	haemotological cancer	MR Egger	110	0.00880867	0.00235126	0.000289831	1.00885	1.00421	1.01351
ieu-b-4879	telomere length	ieu-b-4878	haemotological cancer	Weighted median	110	0.0079628	0.00186853	2.03036e-05	1.00799	1.00431	1.01169
ieu-b-4879	telomere length	ieu-b-4878	haemotological cancer	Inverse variance weighted	110	0.00558938	0.0012858	1.38009e-05	1.00561	1.00307	1.00814
ieu-b-4879	telomere length	ieu-b-4878	haemotological cancer	Simple mode	110	0.00622086	0.00377929	0.102636	1.00624	0.998814	1.01372
ieu-b-4879	telomere length	ieu-b-4878	haemotological cancer	Weighted mode	110	0.00848251	0.0023067	0.000367672	1.00852	1.00397	1.01309
