# Supplementary material for: Lipid Profiles, Telomere Length, and the Risk of Malignant Tumors: A Mendelian Randomization and Mediation Analysis
Source: Biomedicines. 2024 Dec 25;13(1):13. doi: 10.3390/biomedicines13010013 (PMC11760878; doi:10.3390/biomedicines13010013)
Supplement: Supplementary file 1 [file biomedicines-13-00013-s001.zip › Table S13 Pleiotropy and heterogeneity results.xlsx]

## Sheet: Pleiotropy_and_heterogeneity
	id.exposure	exposure	id.outcome	outcome	method	pleiotropy test				heterogeneity test
						egger_intercept	se	pval		Q	Q_df	Q_pval
1	ieu-b-4879	telomere length	ieu-a-987	Lung cancer	MR Egger	-0.0049308	0.00289529	0.0913096		127.782	113	0.16175
2			ieu-b-4875	brain cancer	MR Egger	-2.6e-05	1.84e-05	0.159756		140.467	137	0.402104
3			ebi-a-GCST90018841	Esophageal cancer	MR Egger	-0.000603855	0.00626202	0.923317		140.738	139	0.442835
4			ebi-a-GCST90018849	Gastric cancer	MR Egger	-0.00594636	0.00402022	0.141389		180.316	138	0.00902817
5			ebi-a-GCST90018808	Colorectal cancer	MR Egger	-0.000608559	0.00329296	0.853657		220.061	136	6.72331e-06
6			ebi-a-GCST90018858	Hepatic cancer	MR Egger	0.00505784	0.00651308	0.438735		143.777	139	0.373293
7			ieu-b-4878	haemotological cancer	MR Egger	-0.000105563	6.47554e-05	0.105978		128.799	108	0.0840927
8			ebi-a-GCST90018803	Hepatic bile duct cancer	MR Egger	-0.00422185	0.00902489	0.64066		167.97	139	0.0475632
9			ebi-a-GCST90018893	Pancreatic cancer	MR Egger	-0.00216419	0.00720353	0.764295		146.062	139	0.324042
10	ieu-b-107	apolipoprotein A-I	ieu-b-4879	telomere length	MR Egger	2.37e-05	0.000316969	0.940392		471.174	274	1.26875e-12
11	ieu-b-108	apolipoprotein B			MR Egger	-0.000274532	0.00031771	0.388629		292.214	189	2.11079e-06
12	ieu-b-109	HDL cholesterol			MR Egger	9.92e-05	0.00027173	0.715415		564.869	333	3.16969e-14
13	ieu-b-110	LDL cholesterol			MR Egger	0.000208312	0.000378397	0.582713		278.868	165	7.29286e-08
14	ieu-b-111	triglycerides			MR Egger	-0.000466709	0.000438275	0.288497		245.711	164	3.73584e-05
15	ieu-b-107	apolipoprotein A-I	ebi-a-GCST90018803	Hepatic bile duct cancer	MR Egger	-0.00756451	0.00535736	0.159102		291.271	271	0.189867
16	ieu-b-108	apolipoprotein B			MR Egger	0.0152474	0.00568431	0.00797591		162.823	184	0.867423
17	ieu-b-109	HDL cholesterol			MR Egger	-0.0108503	0.00444344	0.0151364		340.626	330	0.33173
18	ieu-b-110	LDL cholesterol			MR Egger	0.0122117	0.00654404	0.0638609		168.783	160	0.301747
19	ebi-a-GCST90092943	Remnant cholesterol			MR Egger	0.0096231	0.0121225	0.431128		45.9504	49	0.597516
20	ebi-a-GCST90025953	Total cholesterol levels			MR Egger	0.00489086	0.00543465	0.369285		189.744	191	0.512068
21	ieu-b-111	triglycerides			MR Egger	0.00194919	0.00497184	0.695314		325.76	288	0.0621627
22	ieu-b-107	apolipoprotein A-I	ebi-a-GCST90018808	Colorectal cancer	MR Egger	0.00373475	0.00202689	0.0665003		429.625	266	7.89854e-10
23	ieu-b-108	apolipoprotein B			MR Egger	0.000616079	0.00221858	0.781565		258.431	182	0.000167877
24	ieu-b-109	HDL cholesterol			MR Egger	0.00056726	0.00160878	0.724615		441.694	324	1.43089e-05
25	ieu-b-110	LDL cholesterol			MR Egger	0.000192052	0.00255246	0.940118		250.738	157	2.88676e-06
26	ebi-a-GCST90092943	Remnant cholesterol			MR Egger	0.00798377	0.00542305	0.147779		83.5499	46	0.000590722
27	ebi-a-GCST90025953	Total cholesterol levels			MR Egger	0.000369653	0.0022741	0.871048		326.331	188	1.61502e-09
28	ieu-b-111	triglycerides			MR Egger	0.00248356	0.00151758	0.102837		308.241	284	0.154498
29	ieu-b-107	apolipoprotein A-I	ebi-a-GCST90018841	Esophageal cancer	MR Egger	-0.00276011	0.00402925	0.49391		308.592	275	0.0798548
30	ieu-b-108	apolipoprotein B			MR Egger	-0.00166465	0.00486556	0.732644		211.442	184	0.0808519
31	ieu-b-109	HDL cholesterol			MR Egger	0.00448599	0.00357469	0.210397		380.54	328	0.0240353
32	ieu-b-110	LDL cholesterol			MR Egger	0.00322076	0.0053493	0.547972		190.685	159	0.0438479
33	ebi-a-GCST90092943	Remnant cholesterol			MR Egger	0.000602644	0.0106306	0.955023		59.429	49	0.146141
34	ebi-a-GCST90025953	Total cholesterol levels			MR Egger	0.00448017	0.00436121	0.305589		208.945	191	0.177549
35	ieu-b-111	triglycerides			MR Egger	-0.00310825	0.00351642	0.377471		291.464	289	0.448313
36	ieu-b-107	apolipoprotein A-I	ebi-a-GCST90018849	Gastric cancer	MR Egger	0.00371967	0.00234723	0.114207		316.919	269	0.0236856
37	ieu-b-108	apolipoprotein B			MR Egger	-0.000881061	0.00322144	0.784778		221.336	183	0.0278649
38	ieu-b-109	HDL cholesterol			MR Egger	0.00201281	0.00200322	0.315747		381.795	325	0.0163598
39	ieu-b-110	LDL cholesterol			MR Egger	0.00167707	0.00320155	0.60113		159.052	158	0.461544
40	ebi-a-GCST90092943	Remnant cholesterol			MR Egger	0.0155144	0.00831465	0.0681704		76.1237	48	0.00599675
41	ebi-a-GCST90025953	Total cholesterol levels			MR Egger	0.00436353	0.00253873	0.0872823		210.509	190	0.146773
42	ieu-b-111	triglycerides			MR Egger	-0.00191192	0.00203086	0.347274		310.89	287	0.15904
43	ieu-b-107	apolipoprotein A-I	ebi-a-GCST90018858	Hepatic cancer	MR Egger	-0.00855739	0.00391089	0.0295076		273.875	274	0.490776
44	ieu-b-108	apolipoprotein B			MR Egger	0.00819086	0.00627741	0.193586		264.554	184	9.17799e-05
45	ieu-b-109	HDL cholesterol			MR Egger	-0.0134316	0.00349689	0.000147		355.145	329	0.154038
46	ieu-b-110	LDL cholesterol			MR Egger	0.00715114	0.00654358	0.276114		260.154	159	7.26133e-07
47	ebi-a-GCST90092943	Remnant cholesterol			MR Egger	0.000924564	0.0148947	0.950768		68.7476	47	0.0209408
48	ebi-a-GCST90025953	Total cholesterol levels			MR Egger	0.00125684	0.00500754	0.802091		249.646	191	0.0027834
49	ieu-b-111	triglycerides			MR Egger	-0.00066914	0.0038469	0.862033		337.734	287	0.0210912
50	ieu-b-107	apolipoprotein A-I	ebi-a-GCST90018893	Pancreatic cancer	MR Egger	0.000383236	0.00463712	0.934194		317.27	275	0.0404397
51	ieu-b-108	apolipoprotein B			MR Egger	-0.000480624	0.00544865	0.929806		233.929	184	0.0074923
52	ieu-b-109	HDL cholesterol			MR Egger	0.00342511	0.00387331	0.377186		352.046	330	0.193367
53	ieu-b-110	LDL cholesterol			MR Egger	0.00477651	0.00596686	0.424604		192.502	160	0.0406352
54	ebi-a-GCST90092943	Remnant cholesterol			MR Egger	0.00211873	0.0109261	0.847061		52.0731	48	0.318413
55	ebi-a-GCST90025953	Total cholesterol levels			MR Egger	0.000520697	0.00493919	0.916152		215.209	191	0.110542
56	ieu-b-111	triglycerides			MR Egger	0.00416371	0.00416837	0.31869		313.452	288	0.144944
57	ebi-a-GCST90025953	Total cholesterol levels	ieu-b-4879	telomere length	MR Egger	-8.7e-05	0.000382055	0.820086		303.633	181	3.00793e-08
58	ieu-b-107	apolipoprotein A-I	ieu-a-987	Lung cancer	MR Egger	-0.00407934	0.00180375	0.0245892		354.215	248	1.07321e-05
59	ieu-b-108	apolipoprotein B			MR Egger	0.000939702	0.0044035	0.833074		25.8413	21	0.212565
60	ieu-b-109	HDL cholesterol			MR Egger	0.00176312	0.00359614	0.626265		66.0299	46	0.0279432
61	ieu-b-110	LDL cholesterol			MR Egger	-0.000932806	0.0046972	0.844495		29.0956	21	0.111726
62	ebi-a-GCST90092943	Remnant cholesterol			MR Egger	-0.00579891	0.00834323	0.50671		3.93938	8	0.862551
63	ebi-a-GCST90025953	Total cholesterol levels			MR Egger	0.00303939	0.00202436	0.13515		259.732	166	4.45756e-06
64	ieu-b-111	triglycerides			MR Egger	0.0040996	0.0043391	0.351057		27.1909	36	0.854758
65	ieu-b-107	apolipoprotein A-I	ieu-b-4875	brain cancer	MR Egger	5.89e-07	1.11e-05	0.957697		239.804	278	0.952742
66	ieu-b-108	apolipoprotein B			MR Egger	-6.11e-06	1.26e-05	0.628658		189.514	180	0.298796
67	ieu-b-109	HDL cholesterol			MR Egger	-4.75e-06	9.68e-06	0.624362		282.471	332	0.977291
68	ieu-b-110	LDL cholesterol			MR Egger	7.1e-06	1.5e-05	0.637183		174.933	160	0.19846
69	ebi-a-GCST90092943	Remnant cholesterol			MR Egger	-2.94e-05	2.51e-05	0.24664		40.0188	47	0.754726
70	ebi-a-GCST90025953	Total cholesterol levels			MR Egger	-1.15e-05	1.23e-05	0.353898		190.996	182	0.308971
71	ieu-b-111	triglycerides			MR Egger	5.34e-06	1.06e-05	0.614171		279.429	288	0.630382
72	ieu-b-107	apolipoprotein A-I	ieu-b-4878	haemotological cancer	MR Egger	-4.92e-05	3.05e-05	0.107441		321.286	291	0.107169
73	ieu-b-108	apolipoprotein B			MR Egger	-6.02e-07	3.16e-05	0.98481		190.051	193	0.546534
74	ieu-b-109	HDL cholesterol			MR Egger	-6.37e-05	2.53e-05	0.0123614		355.928	354	0.461217
75	ieu-b-110	LDL cholesterol			MR Egger	2.61e-05	3.79e-05	0.492144		188.992	171	0.164414
76	ebi-a-GCST90092943	Remnant cholesterol			MR Egger	8.15e-05	6.87e-05	0.241663		52.4733	49	0.340935
77	ebi-a-GCST90025953	Total cholesterol levels			MR Egger	1.49e-05	3.38e-05	0.660047		211.661	188	0.113803
78	ieu-b-111	triglycerides			MR Egger	1.92e-05	2.93e-05	0.513385		339.921	302	0.0655731
79	ebi-a-GCST90092943	Remnant cholesterol	ieu-b-4879	telomere length	MR Egger	-0.000195986	0.000726502	0.788521		82.7137	47	0.00100162
