# Supplementary material for: Lipid Profiles, Telomere Length, and the Risk of Malignant Tumors: A Mendelian Randomization and Mediation Analysis
Source: Biomedicines. 2024 Dec 25;13(1):13. doi: 10.3390/biomedicines13010013 (PMC11760878; doi:10.3390/biomedicines13010013)
Supplement: Supplementary file 1 [file biomedicines-13-00013-s001.zip › Table S14 The MR results of random effect model.xlsx]

## Sheet: mre-fe-MR results
id.exposure	exposure	id.outcome	outcome	method	Nsnp	B	SE	Pval
ieu-b-4879	telomere length	ieu-a-987	Lung cancer	Inverse variance weighted (multiplicative random effects)	115	0.344453	0.0579549	2.79055e-09
ieu-b-4879	telomere length	ieu-a-987	Lung cancer	Inverse variance weighted (fixed effects)	115	0.344453	0.0540512	1.85704e-10
ieu-b-4879	telomere length	ieu-b-4875	brain cancer	Inverse variance weighted (multiplicative random effects)	139	0.00026577	0.000379508	0.483739
ieu-b-4879	telomere length	ieu-b-4875	brain cancer	Inverse variance weighted (fixed effects)	139	0.00026577	0.000373447	0.476671
ieu-b-4879	telomere length	ebi-a-GCST90018841	Esophageal cancer	Inverse variance weighted (multiplicative random effects)	141	0.254265	0.122873	0.0385153
ieu-b-4879	telomere length	ebi-a-GCST90018841	Esophageal cancer	Inverse variance weighted (fixed effects)	141	0.254265	0.122546	0.0380007
ieu-b-4879	telomere length	ebi-a-GCST90018849	Gastric cancer	Inverse variance weighted (multiplicative random effects)	140	-0.111105	0.0792484	0.160919
ieu-b-4879	telomere length	ebi-a-GCST90018849	Gastric cancer	Inverse variance weighted (fixed effects)	140	-0.111105	0.0690345	0.107525
ieu-b-4879	telomere length	ebi-a-GCST90018808	Colorectal cancer	Inverse variance weighted (multiplicative random effects)	138	0.0735838	0.064661	0.255123
ieu-b-4879	telomere length	ebi-a-GCST90018808	Colorectal cancer	Inverse variance weighted (fixed effects)	138	0.0735838	0.0510125	0.149171
ieu-b-4879	telomere length	ebi-a-GCST90018858	Hepatic cancer	Inverse variance weighted (multiplicative random effects)	141	-0.17407	0.126946	0.170309
ieu-b-4879	telomere length	ebi-a-GCST90018858	Hepatic cancer	Inverse variance weighted (fixed effects)	141	-0.17407	0.124997	0.163742
ieu-b-4879	telomere length	ieu-b-4878	haemotological cancer	Inverse variance weighted (multiplicative random effects)	110	0.00558938	0.0012858	1.38009e-05
ieu-b-4879	telomere length	ieu-b-4878	haemotological cancer	Inverse variance weighted (fixed effects)	110	0.00558938	0.00116856	1.7259e-06
ieu-b-4879	telomere length	ebi-a-GCST90018803	Hepatic bile duct cancer	Inverse variance weighted (multiplicative random effects)	141	-0.260012	0.177931	0.143931
ieu-b-4879	telomere length	ebi-a-GCST90018803	Hepatic bile duct cancer	Inverse variance weighted (fixed effects)	141	-0.260012	0.162315	0.109178
ieu-b-4879	telomere length	ebi-a-GCST90018893	Pancreatic cancer	Inverse variance weighted (multiplicative random effects)	141	0.00821231	0.141856	0.953835
ieu-b-4879	telomere length	ebi-a-GCST90018893	Pancreatic cancer	Inverse variance weighted (fixed effects)	141	0.00821231	0.138836	0.952832
ieu-b-107	apolipoprotein A-I	ebi-a-GCST90018803	Hepatic bile duct cancer	Inverse variance weighted (multiplicative random effects)	273	-0.292759	0.113831	0.0101148
ieu-b-107	apolipoprotein A-I	ebi-a-GCST90018803	Hepatic bile duct cancer	Inverse variance weighted (fixed effects)	273	-0.292759	0.109598	0.00755799
ieu-b-108	apolipoprotein B	ebi-a-GCST90018803	Hepatic bile duct cancer	Inverse variance weighted (multiplicative random effects)	186	-0.081761	0.104268	0.432958
ieu-b-108	apolipoprotein B	ebi-a-GCST90018803	Hepatic bile duct cancer	Inverse variance weighted (fixed effects)	186	-0.081761	0.108766	0.452221
ieu-b-109	HDL cholesterol	ebi-a-GCST90018803	Hepatic bile duct cancer	Inverse variance weighted (multiplicative random effects)	332	-0.108252	0.0988625	0.273527
ieu-b-109	HDL cholesterol	ebi-a-GCST90018803	Hepatic bile duct cancer	Inverse variance weighted (fixed effects)	332	-0.108252	0.0965868	0.262384
ieu-b-110	LDL cholesterol	ebi-a-GCST90018803	Hepatic bile duct cancer	Inverse variance weighted (multiplicative random effects)	162	-0.179711	0.126505	0.15544
ieu-b-110	LDL cholesterol	ebi-a-GCST90018803	Hepatic bile duct cancer	Inverse variance weighted (fixed effects)	162	-0.179711	0.122231	0.141494
ebi-a-GCST90092943	Remnant cholesterol	ebi-a-GCST90018803	Hepatic bile duct cancer	Inverse variance weighted (multiplicative random effects)	51	-0.253476	0.118013	0.031725
ebi-a-GCST90092943	Remnant cholesterol	ebi-a-GCST90018803	Hepatic bile duct cancer	Inverse variance weighted (fixed effects)	51	-0.253476	0.122268	0.0381617
ebi-a-GCST90025953	Total cholesterol levels	ebi-a-GCST90018803	Hepatic bile duct cancer	Inverse variance weighted (multiplicative random effects)	193	-0.294684	0.106778	0.00578423
ebi-a-GCST90025953	Total cholesterol levels	ebi-a-GCST90018803	Hepatic bile duct cancer	Inverse variance weighted (fixed effects)	193	-0.294684	0.107183	0.00597122
ieu-b-111	triglycerides	ebi-a-GCST90018803	Hepatic bile duct cancer	Inverse variance weighted (multiplicative random effects)	290	0.0353346	0.108949	0.745694
ieu-b-111	triglycerides	ebi-a-GCST90018803	Hepatic bile duct cancer	Inverse variance weighted (fixed effects)	290	0.0353346	0.102591	0.730528
ieu-b-107	apolipoprotein A-I	ebi-a-GCST90018808	Colorectal cancer	Inverse variance weighted (multiplicative random effects)	268	0.0306764	0.0423467	0.468814
ieu-b-107	apolipoprotein A-I	ebi-a-GCST90018808	Colorectal cancer	Inverse variance weighted (fixed effects)	268	0.0306764	0.0331723	0.355092
ieu-b-108	apolipoprotein B	ebi-a-GCST90018808	Colorectal cancer	Inverse variance weighted (multiplicative random effects)	184	0.0850931	0.0428104	0.0468479
ieu-b-108	apolipoprotein B	ebi-a-GCST90018808	Colorectal cancer	Inverse variance weighted (fixed effects)	184	0.0850931	0.0360172	0.0181489
ieu-b-109	HDL cholesterol	ebi-a-GCST90018808	Colorectal cancer	Inverse variance weighted (multiplicative random effects)	326	0.00629899	0.0357736	0.860231
ieu-b-109	HDL cholesterol	ebi-a-GCST90018808	Colorectal cancer	Inverse variance weighted (fixed effects)	326	0.00629899	0.0306803	0.837329
ieu-b-110	LDL cholesterol	ebi-a-GCST90018808	Colorectal cancer	Inverse variance weighted (multiplicative random effects)	159	0.0115087	0.0489934	0.814284
ieu-b-110	LDL cholesterol	ebi-a-GCST90018808	Colorectal cancer	Inverse variance weighted (fixed effects)	159	0.0115087	0.0388909	0.76729
ebi-a-GCST90092943	Remnant cholesterol	ebi-a-GCST90018808	Colorectal cancer	Inverse variance weighted (multiplicative random effects)	48	0.134037	0.0551699	0.015118
ebi-a-GCST90092943	Remnant cholesterol	ebi-a-GCST90018808	Colorectal cancer	Inverse variance weighted (fixed effects)	48	0.134037	0.0404371	0.000917383
ebi-a-GCST90025953	Total cholesterol levels	ebi-a-GCST90018808	Colorectal cancer	Inverse variance weighted (multiplicative random effects)	190	0.0845231	0.0452198	0.0616005
ebi-a-GCST90025953	Total cholesterol levels	ebi-a-GCST90018808	Colorectal cancer	Inverse variance weighted (fixed effects)	190	0.0845231	0.0344112	0.014039
ieu-b-111	triglycerides	ebi-a-GCST90018808	Colorectal cancer	Inverse variance weighted (multiplicative random effects)	286	0.00949025	0.0334832	0.776845
ieu-b-111	triglycerides	ebi-a-GCST90018808	Colorectal cancer	Inverse variance weighted (fixed effects)	286	0.00949025	0.0320454	0.767115
ieu-b-107	apolipoprotein A-I	ebi-a-GCST90018841	Esophageal cancer	Inverse variance weighted (multiplicative random effects)	277	0.0308312	0.0840095	0.713621
ieu-b-107	apolipoprotein A-I	ebi-a-GCST90018841	Esophageal cancer	Inverse variance weighted (fixed effects)	277	0.0308312	0.0793817	0.697726
ieu-b-108	apolipoprotein B	ebi-a-GCST90018841	Esophageal cancer	Inverse variance weighted (multiplicative random effects)	186	-0.0760813	0.0937514	0.417066
ieu-b-108	apolipoprotein B	ebi-a-GCST90018841	Esophageal cancer	Inverse variance weighted (fixed effects)	186	-0.0760813	0.0876657	0.385473
ieu-b-109	HDL cholesterol	ebi-a-GCST90018841	Esophageal cancer	Inverse variance weighted (multiplicative random effects)	330	0.0527986	0.0792417	0.505221
ieu-b-109	HDL cholesterol	ebi-a-GCST90018841	Esophageal cancer	Inverse variance weighted (fixed effects)	330	0.0527986	0.0735041	0.472567
ieu-b-110	LDL cholesterol	ebi-a-GCST90018841	Esophageal cancer	Inverse variance weighted (multiplicative random effects)	161	-0.088467	0.103119	0.390942
ieu-b-110	LDL cholesterol	ebi-a-GCST90018841	Esophageal cancer	Inverse variance weighted (fixed effects)	161	-0.088467	0.094351	0.348431
ebi-a-GCST90092943	Remnant cholesterol	ebi-a-GCST90018841	Esophageal cancer	Inverse variance weighted (multiplicative random effects)	51	-0.0739169	0.105793	0.484742
ebi-a-GCST90092943	Remnant cholesterol	ebi-a-GCST90018841	Esophageal cancer	Inverse variance weighted (fixed effects)	51	-0.0739169	0.0970346	0.446205
ebi-a-GCST90025953	Total cholesterol levels	ebi-a-GCST90018841	Esophageal cancer	Inverse variance weighted (multiplicative random effects)	193	-0.0764926	0.0866977	0.377619
ebi-a-GCST90025953	Total cholesterol levels	ebi-a-GCST90018841	Esophageal cancer	Inverse variance weighted (fixed effects)	193	-0.0764926	0.0828792	0.356038
ieu-b-111	triglycerides	ebi-a-GCST90018841	Esophageal cancer	Inverse variance weighted (multiplicative random effects)	291	-0.130677	0.0769919	0.089643
ieu-b-111	triglycerides	ebi-a-GCST90018841	Esophageal cancer	Inverse variance weighted (fixed effects)	291	-0.130677	0.0766947	0.0884068
ieu-b-107	apolipoprotein A-I	ebi-a-GCST90018849	Gastric cancer	Inverse variance weighted (multiplicative random effects)	271	0.0589691	0.0492302	0.230985
ieu-b-107	apolipoprotein A-I	ebi-a-GCST90018849	Gastric cancer	Inverse variance weighted (fixed effects)	271	0.0589691	0.0452295	0.19231
ieu-b-108	apolipoprotein B	ebi-a-GCST90018849	Gastric cancer	Inverse variance weighted (multiplicative random effects)	185	-0.159958	0.0609173	0.00864402
ieu-b-108	apolipoprotein B	ebi-a-GCST90018849	Gastric cancer	Inverse variance weighted (fixed effects)	185	-0.159958	0.0555309	0.00397022
ieu-b-109	HDL cholesterol	ebi-a-GCST90018849	Gastric cancer	Inverse variance weighted (multiplicative random effects)	327	0.0243194	0.0445924	0.585498
ieu-b-109	HDL cholesterol	ebi-a-GCST90018849	Gastric cancer	Inverse variance weighted (fixed effects)	327	0.0243194	0.0411416	0.554444
ieu-b-110	LDL cholesterol	ebi-a-GCST90018849	Gastric cancer	Inverse variance weighted (multiplicative random effects)	160	-0.21562	0.0607043	0.000382342
ieu-b-110	LDL cholesterol	ebi-a-GCST90018849	Gastric cancer	Inverse variance weighted (fixed effects)	160	-0.21562	0.0606417	0.000377052
ebi-a-GCST90092943	Remnant cholesterol	ebi-a-GCST90018849	Gastric cancer	Inverse variance weighted (multiplicative random effects)	50	-0.0807687	0.07984	0.311714
ebi-a-GCST90092943	Remnant cholesterol	ebi-a-GCST90018849	Gastric cancer	Inverse variance weighted (fixed effects)	50	-0.0807687	0.0618519	0.191607
ebi-a-GCST90025953	Total cholesterol levels	ebi-a-GCST90018849	Gastric cancer	Inverse variance weighted (multiplicative random effects)	192	-0.19609	0.0516845	0.000148251
ebi-a-GCST90025953	Total cholesterol levels	ebi-a-GCST90018849	Gastric cancer	Inverse variance weighted (fixed effects)	192	-0.19609	0.048853	5.9729e-05
ieu-b-111	triglycerides	ebi-a-GCST90018849	Gastric cancer	Inverse variance weighted (multiplicative random effects)	289	-0.0552696	0.0448433	0.217761
ieu-b-111	triglycerides	ebi-a-GCST90018849	Gastric cancer	Inverse variance weighted (fixed effects)	289	-0.0552696	0.0430944	0.199659
ieu-b-107	apolipoprotein A-I	ebi-a-GCST90018858	Hepatic cancer	Inverse variance weighted (multiplicative random effects)	276	-0.0979758	0.0816662	0.230252
ieu-b-107	apolipoprotein A-I	ebi-a-GCST90018858	Hepatic cancer	Inverse variance weighted (fixed effects)	276	-0.0979758	0.0811278	0.227173
ieu-b-108	apolipoprotein B	ebi-a-GCST90018858	Hepatic cancer	Inverse variance weighted (multiplicative random effects)	186	-0.137529	0.118517	0.245881
ieu-b-108	apolipoprotein B	ebi-a-GCST90018858	Hepatic cancer	Inverse variance weighted (fixed effects)	186	-0.137529	0.0986527	0.163297
ieu-b-109	HDL cholesterol	ebi-a-GCST90018858	Hepatic cancer	Inverse variance weighted (multiplicative random effects)	331	-0.147032	0.0785142	0.0611127
ieu-b-109	HDL cholesterol	ebi-a-GCST90018858	Hepatic cancer	Inverse variance weighted (fixed effects)	331	-0.147032	0.0740418	0.0470558
ieu-b-110	LDL cholesterol	ebi-a-GCST90018858	Hepatic cancer	Inverse variance weighted (multiplicative random effects)	161	-0.119619	0.125118	0.339046
ieu-b-110	LDL cholesterol	ebi-a-GCST90018858	Hepatic cancer	Inverse variance weighted (fixed effects)	161	-0.119619	0.0977547	0.221079
ebi-a-GCST90092943	Remnant cholesterol	ebi-a-GCST90018858	Hepatic cancer	Inverse variance weighted (multiplicative random effects)	49	0.0760364	0.137833	0.581183
ebi-a-GCST90092943	Remnant cholesterol	ebi-a-GCST90018858	Hepatic cancer	Inverse variance weighted (fixed effects)	49	0.0760364	0.115166	0.509106
ebi-a-GCST90025953	Total cholesterol levels	ebi-a-GCST90018858	Hepatic cancer	Inverse variance weighted (multiplicative random effects)	193	-0.141895	0.0999694	0.155787
ebi-a-GCST90025953	Total cholesterol levels	ebi-a-GCST90018858	Hepatic cancer	Inverse variance weighted (fixed effects)	193	-0.141895	0.0876564	0.105499
ieu-b-111	triglycerides	ebi-a-GCST90018858	Hepatic cancer	Inverse variance weighted (multiplicative random effects)	289	0.206597	0.0838263	0.0137174
ieu-b-111	triglycerides	ebi-a-GCST90018858	Hepatic cancer	Inverse variance weighted (fixed effects)	289	0.206597	0.0774046	0.00760664
ieu-b-107	apolipoprotein A-I	ebi-a-GCST90018893	Pancreatic cancer	Inverse variance weighted (multiplicative random effects)	277	-0.0994439	0.0968923	0.304734
ieu-b-107	apolipoprotein A-I	ebi-a-GCST90018893	Pancreatic cancer	Inverse variance weighted (fixed effects)	277	-0.0994439	0.0903699	0.271154
ieu-b-108	apolipoprotein B	ebi-a-GCST90018893	Pancreatic cancer	Inverse variance weighted (multiplicative random effects)	186	0.0351487	0.103756	0.734788
ieu-b-108	apolipoprotein B	ebi-a-GCST90018893	Pancreatic cancer	Inverse variance weighted (fixed effects)	186	0.0351487	0.0922673	0.703245
ieu-b-109	HDL cholesterol	ebi-a-GCST90018893	Pancreatic cancer	Inverse variance weighted (multiplicative random effects)	332	-0.101365	0.0855595	0.236124
ieu-b-109	HDL cholesterol	ebi-a-GCST90018893	Pancreatic cancer	Inverse variance weighted (fixed effects)	332	-0.101365	0.0828645	0.221231
ieu-b-110	LDL cholesterol	ebi-a-GCST90018893	Pancreatic cancer	Inverse variance weighted (multiplicative random effects)	162	-0.0920448	0.114182	0.420173
ieu-b-110	LDL cholesterol	ebi-a-GCST90018893	Pancreatic cancer	Inverse variance weighted (fixed effects)	162	-0.0920448	0.104214	0.377114
ebi-a-GCST90092943	Remnant cholesterol	ebi-a-GCST90018893	Pancreatic cancer	Inverse variance weighted (multiplicative random effects)	50	-0.166112	0.109897	0.130655
ebi-a-GCST90092943	Remnant cholesterol	ebi-a-GCST90018893	Pancreatic cancer	Inverse variance weighted (fixed effects)	50	-0.166112	0.106563	0.119041
ebi-a-GCST90025953	Total cholesterol levels	ebi-a-GCST90018893	Pancreatic cancer	Inverse variance weighted (multiplicative random effects)	193	-0.0725329	0.097065	0.454906
ebi-a-GCST90025953	Total cholesterol levels	ebi-a-GCST90018893	Pancreatic cancer	Inverse variance weighted (fixed effects)	193	-0.0725329	0.091679	0.42885
ieu-b-111	triglycerides	ebi-a-GCST90018893	Pancreatic cancer	Inverse variance weighted (multiplicative random effects)	290	-0.0178721	0.0912588	0.844736
ieu-b-111	triglycerides	ebi-a-GCST90018893	Pancreatic cancer	Inverse variance weighted (fixed effects)	290	-0.0178721	0.0874756	0.838112
ieu-b-107	apolipoprotein A-I	ieu-a-987	Lung cancer	Inverse variance weighted (multiplicative random effects)	250	0.0292708	0.0381004	0.442336
ieu-b-107	apolipoprotein A-I	ieu-a-987	Lung cancer	Inverse variance weighted (fixed effects)	250	0.0292708	0.03162	0.3546
ieu-b-108	apolipoprotein B	ieu-a-987	Lung cancer	Inverse variance weighted (multiplicative random effects)	23	0.0340931	0.0853185	0.689453
ieu-b-108	apolipoprotein B	ieu-a-987	Lung cancer	Inverse variance weighted (fixed effects)	23	0.0340931	0.078637	0.664615
ieu-b-109	HDL cholesterol	ieu-a-987	Lung cancer	Inverse variance weighted (multiplicative random effects)	48	-0.176044	0.0973771	0.0706292
ieu-b-109	HDL cholesterol	ieu-a-987	Lung cancer	Inverse variance weighted (fixed effects)	48	-0.176044	0.0819415	0.0316815
ieu-b-110	LDL cholesterol	ieu-a-987	Lung cancer	Inverse variance weighted (multiplicative random effects)	23	-0.0223227	0.0927408	0.809787
ieu-b-110	LDL cholesterol	ieu-a-987	Lung cancer	Inverse variance weighted (fixed effects)	23	-0.0223227	0.0805678	0.781728
ebi-a-GCST90092943	Remnant cholesterol	ieu-a-987	Lung cancer	Inverse variance weighted (multiplicative random effects)	10	-0.0938744	0.0668217	0.160066
ebi-a-GCST90092943	Remnant cholesterol	ieu-a-987	Lung cancer	Inverse variance weighted (fixed effects)	10	-0.0938744	0.095325	0.32473
ebi-a-GCST90025953	Total cholesterol levels	ieu-a-987	Lung cancer	Inverse variance weighted (multiplicative random effects)	168	-0.00339691	0.0407474	0.933561
ebi-a-GCST90025953	Total cholesterol levels	ieu-a-987	Lung cancer	Inverse variance weighted (fixed effects)	168	-0.00339691	0.0324539	0.916639
ieu-b-111	triglycerides	ieu-a-987	Lung cancer	Inverse variance weighted (multiplicative random effects)	38	-0.0430979	0.079216	0.586404
ieu-b-111	triglycerides	ieu-a-987	Lung cancer	Inverse variance weighted (fixed effects)	38	-0.0430979	0.0909259	0.635508
ieu-b-107	apolipoprotein A-I	ieu-b-4875	brain cancer	Inverse variance weighted (multiplicative random effects)	280	-0.000191852	0.000217435	0.377593
ieu-b-107	apolipoprotein A-I	ieu-b-4875	brain cancer	Inverse variance weighted (fixed effects)	280	-0.000191852	0.000234532	0.413345
ieu-b-108	apolipoprotein B	ieu-b-4875	brain cancer	Inverse variance weighted (multiplicative random effects)	182	0.000161545	0.000248947	0.516394
ieu-b-108	apolipoprotein B	ieu-b-4875	brain cancer	Inverse variance weighted (fixed effects)	182	0.000161545	0.000243132	0.506412
ieu-b-109	HDL cholesterol	ieu-b-4875	brain cancer	Inverse variance weighted (multiplicative random effects)	334	-0.000249631	0.000201858	0.21621
ieu-b-109	HDL cholesterol	ieu-b-4875	brain cancer	Inverse variance weighted (fixed effects)	334	-0.000249631	0.000219076	0.254507
ieu-b-110	LDL cholesterol	ieu-b-4875	brain cancer	Inverse variance weighted (multiplicative random effects)	162	0.000199834	0.000291475	0.492967
ieu-b-110	LDL cholesterol	ieu-b-4875	brain cancer	Inverse variance weighted (fixed effects)	162	0.000199834	0.000279431	0.474519
ebi-a-GCST90092943	Remnant cholesterol	ieu-b-4875	brain cancer	Inverse variance weighted (multiplicative random effects)	49	0.000137014	0.000237202	0.563517
ebi-a-GCST90092943	Remnant cholesterol	ieu-b-4875	brain cancer	Inverse variance weighted (fixed effects)	49	0.000137014	0.000255425	0.591673
ebi-a-GCST90025953	Total cholesterol levels	ieu-b-4875	brain cancer	Inverse variance weighted (multiplicative random effects)	184	0.000281523	0.000244884	0.250302
ebi-a-GCST90025953	Total cholesterol levels	ieu-b-4875	brain cancer	Inverse variance weighted (fixed effects)	184	0.000281523	0.000239136	0.239097
ieu-b-111	triglycerides	ieu-b-4875	brain cancer	Inverse variance weighted (multiplicative random effects)	290	-0.000101047	0.00023328	0.6649
ieu-b-111	triglycerides	ieu-b-4875	brain cancer	Inverse variance weighted (fixed effects)	290	-0.000101047	0.000237134	0.67002
ieu-b-107	apolipoprotein A-I	ieu-b-4878	haemotological cancer	Inverse variance weighted (multiplicative random effects)	293	0.000399467	0.000650635	0.539239
ieu-b-107	apolipoprotein A-I	ieu-b-4878	haemotological cancer	Inverse variance weighted (fixed effects)	293	0.000399467	0.000617512	0.517699
ieu-b-108	apolipoprotein B	ieu-b-4878	haemotological cancer	Inverse variance weighted (multiplicative random effects)	195	0.000773057	0.000597344	0.195612
ieu-b-108	apolipoprotein B	ieu-b-4878	haemotological cancer	Inverse variance weighted (fixed effects)	195	0.000773057	0.000603518	0.200223
ieu-b-109	HDL cholesterol	ieu-b-4878	haemotological cancer	Inverse variance weighted (multiplicative random effects)	356	0.000791727	0.000572568	0.166737
ieu-b-109	HDL cholesterol	ieu-b-4878	haemotological cancer	Inverse variance weighted (fixed effects)	356	0.000791727	0.000566782	0.162449
ieu-b-110	LDL cholesterol	ieu-b-4878	haemotological cancer	Inverse variance weighted (multiplicative random effects)	173	0.00113419	0.00073388	0.122233
ieu-b-110	LDL cholesterol	ieu-b-4878	haemotological cancer	Inverse variance weighted (fixed effects)	173	0.00113419	0.000699145	0.104749
ebi-a-GCST90092943	Remnant cholesterol	ieu-b-4878	haemotological cancer	Inverse variance weighted (multiplicative random effects)	51	0.000560613	0.00069646	0.420851
ebi-a-GCST90092943	Remnant cholesterol	ieu-b-4878	haemotological cancer	Inverse variance weighted (fixed effects)	51	0.000560613	0.000670309	0.402958
ebi-a-GCST90025953	Total cholesterol levels	ieu-b-4878	haemotological cancer	Inverse variance weighted (multiplicative random effects)	190	0.000867346	0.000661506	0.1898
ebi-a-GCST90025953	Total cholesterol levels	ieu-b-4878	haemotological cancer	Inverse variance weighted (fixed effects)	190	0.000867346	0.000624769	0.165056
ieu-b-111	triglycerides	ieu-b-4878	haemotological cancer	Inverse variance weighted (multiplicative random effects)	304	-1.83434e-05	0.000651225	0.977528
ieu-b-111	triglycerides	ieu-b-4878	haemotological cancer	Inverse variance weighted (fixed effects)	304	-1.83434e-05	0.000614407	0.976182
