# Supplementary material for: Lipid Profiles, Telomere Length, and the Risk of Malignant Tumors: A Mendelian Randomization and Mediation Analysis
Source: Biomedicines. 2024 Dec 25;13(1):13. doi: 10.3390/biomedicines13010013 (PMC11760878; doi:10.3390/biomedicines13010013)
Supplement: Supplementary file 1 [file biomedicines-13-00013-s001.zip › Table S2 IVs and F-Values of APOA1.xlsx]

## Sheet: APOA1 as Exposure
	chr.exposure	pos.exposure	beta.exposure	se.exposure	pval.exposure	samplesize.exposure	id.exposure	SNP	effect_allele.exposure	other_allele.exposure	eaf.exposure	exposure	mr_keep.exposure	pval_origin.exposure	data_source.exposure	r2	F
1	1	40035928	-0.0422764	0.00246498	6.20012e-66	393193	ieu-b-107	rs3768321	T	G	0.196773	apolipoprotein A-I || id:ieu-b-107	TRUE	reported	igd	0.000747547	294.149
2	1	42407229	0.0125868	0.00223611	1.79999e-08	393193	ieu-b-107	rs4660586	T	C	0.73925	apolipoprotein A-I || id:ieu-b-107	TRUE	reported	igd	8.05756e-05	31.6842
3	1	109817590	0.0442974	0.00235869	1.10002e-78	393193	ieu-b-107	rs12740374	T	G	0.220913	apolipoprotein A-I || id:ieu-b-107	TRUE	reported	igd	0.00089623	352.706
4	1	110267651	-0.0148797	0.00229453	8.9002e-11	393193	ieu-b-107	rs12045101	T	C	0.240915	apolipoprotein A-I || id:ieu-b-107	TRUE	reported	igd	0.000106942	42.0532
5	1	178513895	-0.0153188	0.00196392	6.20012e-15	393193	ieu-b-107	rs10798615	G	T	0.533322	apolipoprotein A-I || id:ieu-b-107	TRUE	reported	igd	0.000154714	60.8415
6	1	55491851	0.015199	0.00261841	6.4e-09	393193	ieu-b-107	rs199717562	G	A	0.195044	apolipoprotein A-I || id:ieu-b-107	TRUE	reported	igd	8.56864e-05	33.694
7	1	66110292	0.0150043	0.0020611	3.29989e-13	393193	ieu-b-107	rs57274629	G	A	0.35757	apolipoprotein A-I || id:ieu-b-107	TRUE	reported	igd	0.000134762	52.9945
8	1	93836218	0.0245539	0.00252916	2.80027e-22	393193	ieu-b-107	rs698927	C	A	0.183778	apolipoprotein A-I || id:ieu-b-107	TRUE	reported	igd	0.000239651	94.251
9	1	110232983	0.035674	0.00219152	1.39991e-59	393193	ieu-b-107	rs140584594	G	A	0.729711	apolipoprotein A-I || id:ieu-b-107	TRUE	reported	igd	0.000673464	264.978
10	1	220970028	0.0291285	0.00213949	3.29989e-42	393193	ieu-b-107	rs2642438	G	A	0.702624	apolipoprotein A-I || id:ieu-b-107	TRUE	reported	igd	0.0004712	185.359
11	1	234853268	0.0190421	0.00196414	3.19963e-22	393193	ieu-b-107	rs557933	C	A	0.520257	apolipoprotein A-I || id:ieu-b-107	TRUE	reported	igd	0.000238988	93.9902
12	1	243740445	-0.0161075	0.0029005	2.80001e-08	393193	ieu-b-107	rs72761606	C	T	0.131378	apolipoprotein A-I || id:ieu-b-107	TRUE	reported	igd	7.84279e-05	30.8396
13	1	23832103	-0.0121341	0.00222468	4.90004e-08	393193	ieu-b-107	rs2999141	C	A	0.275749	apolipoprotein A-I || id:ieu-b-107	TRUE	reported	igd	7.56557e-05	29.7494
14	1	63139730	0.0426112	0.00205353	1.20005e-95	393193	ieu-b-107	rs1168124	T	C	0.65073	apolipoprotein A-I || id:ieu-b-107	TRUE	reported	igd	0.00109387	430.569
15	1	154589965	0.0170728	0.00195828	2.80027e-18	393193	ieu-b-107	rs9426827	C	T	0.478096	apolipoprotein A-I || id:ieu-b-107	TRUE	reported	igd	0.000193273	76.0077
16	1	205677148	0.0148472	0.00199494	9.8992e-14	393193	ieu-b-107	rs3747973	G	A	0.592553	apolipoprotein A-I || id:ieu-b-107	TRUE	reported	igd	0.000140852	55.3895
17	1	935222	-0.0131486	0.00199824	4.70002e-11	393193	ieu-b-107	rs2298214	A	C	0.577488	apolipoprotein A-I || id:ieu-b-107	TRUE	reported	igd	0.000110106	43.2974
18	1	20917108	-0.0182717	0.0020755	1.29987e-18	393193	ieu-b-107	rs472629	A	G	0.333138	apolipoprotein A-I || id:ieu-b-107	TRUE	reported	igd	0.00019707	77.5015
19	1	145630111	0.0496761	0.00867089	1e-08	393193	ieu-b-107	rs75246752	C	G	0.012875	apolipoprotein A-I || id:ieu-b-107	TRUE	reported	igd	8.34691e-05	32.822
20	1	161610734	-0.012735	0.00204183	4.49997e-10	393193	ieu-b-107	rs1771591	A	G	0.487444	apolipoprotein A-I || id:ieu-b-107	TRUE	reported	igd	9.89259e-05	38.9006
21	1	182154990	-0.015348	0.00207699	1.50003e-13	393193	ieu-b-107	rs61805076	C	T	0.333426	apolipoprotein A-I || id:ieu-b-107	TRUE	reported	igd	0.000138857	54.605
22	1	219679967	-0.0119199	0.00197231	1.5e-09	393193	ieu-b-107	rs12044156	C	G	0.563837	apolipoprotein A-I || id:ieu-b-107	TRUE	reported	igd	9.28857e-05	36.5252
23	1	230297659	0.0534464	0.00201161	1.49968e-155	393193	ieu-b-107	rs2281719	T	C	0.612469	apolipoprotein A-I || id:ieu-b-107	TRUE	reported	igd	0.00179211	705.906
24	1	23788994	0.0203915	0.00296088	5.70033e-12	393193	ieu-b-107	rs10917383	G	A	0.875246	apolipoprotein A-I || id:ieu-b-107	TRUE	reported	igd	0.000120614	47.4302
25	1	27092322	-0.0393293	0.00355947	2.19989e-28	393193	ieu-b-107	rs34397747	C	T	0.084314	apolipoprotein A-I || id:ieu-b-107	TRUE	reported	igd	0.0003104	122.084
26	1	150940625	0.0343761	0.00236534	7.50067e-48	393193	ieu-b-107	rs267738	G	T	0.219299	apolipoprotein A-I || id:ieu-b-107	TRUE	reported	igd	0.000536892	211.215
27	1	183077896	0.0125396	0.00196775	1.89998e-10	393193	ieu-b-107	rs10752898	C	T	0.55762	apolipoprotein A-I || id:ieu-b-107	TRUE	reported	igd	0.000103271	40.6093
28	1	224427133	-0.0297678	0.00523466	1.29999e-08	393193	ieu-b-107	rs76962725	A	G	0.037263	apolipoprotein A-I || id:ieu-b-107	TRUE	reported	igd	8.22385e-05	32.3381
29	2	48755477	-0.0108289	0.00197527	4.20001e-08	393193	ieu-b-107	rs62135193	T	C	0.541376	apolipoprotein A-I || id:ieu-b-107	TRUE	reported	igd	7.64323e-05	30.0548
30	2	136407479	0.0185954	0.00223649	9.20026e-17	393193	ieu-b-107	rs1446585	G	A	0.244189	apolipoprotein A-I || id:ieu-b-107	TRUE	reported	igd	0.00017579	69.1313
31	2	203477868	-0.0154139	0.00214215	6.20012e-13	393193	ieu-b-107	rs72926946	A	C	0.296458	apolipoprotein A-I || id:ieu-b-107	TRUE	reported	igd	0.000131663	51.7754
32	2	30478453	-0.0112615	0.00195989	9.09997e-09	393193	ieu-b-107	rs2362541	G	T	0.507575	apolipoprotein A-I || id:ieu-b-107	TRUE	reported	igd	8.39628e-05	33.0162
33	2	48962291	-0.0181882	0.00230557	3.10027e-15	393193	ieu-b-107	rs17326656	T	G	0.238733	apolipoprotein A-I || id:ieu-b-107	TRUE	reported	igd	0.000158252	62.233
34	2	66709468	0.0111578	0.00197677	1.7e-08	393193	ieu-b-107	rs6705285	T	G	0.609051	apolipoprotein A-I || id:ieu-b-107	TRUE	reported	igd	8.10222e-05	31.8598
35	2	227099180	-0.0338732	0.00204772	1.80011e-61	393193	ieu-b-107	rs2943645	T	C	0.646764	apolipoprotein A-I || id:ieu-b-107	TRUE	reported	igd	0.000695446	273.633
36	2	238699970	-0.0132874	0.00235794	1.7e-08	393193	ieu-b-107	rs10170658	T	G	0.222908	apolipoprotein A-I || id:ieu-b-107	TRUE	reported	igd	8.07558e-05	31.755
37	2	242237902	0.0170163	0.00204114	7.59976e-17	393193	ieu-b-107	rs59104589	T	C	0.358199	apolipoprotein A-I || id:ieu-b-107	TRUE	reported	igd	0.000176727	69.4996
38	2	188323311	0.012042	0.00215213	2.19999e-08	393193	ieu-b-107	rs12987470	T	A	0.294649	apolipoprotein A-I || id:ieu-b-107	TRUE	reported	igd	7.96196e-05	31.3082
39	2	211540507	-0.0256666	0.00210473	3.29989e-34	393193	ieu-b-107	rs1047891	A	C	0.315663	apolipoprotein A-I || id:ieu-b-107	TRUE	reported	igd	0.000378071	148.711
40	2	3639909	-0.0240101	0.00257281	1e-20	393193	ieu-b-107	rs13402475	G	C	0.815145	apolipoprotein A-I || id:ieu-b-107	TRUE	reported	igd	0.000221447	87.0904
41	2	20363666	-0.0217004	0.00196743	2.70023e-28	393193	ieu-b-107	rs35135293	T	C	0.518821	apolipoprotein A-I || id:ieu-b-107	TRUE	reported	igd	0.000309312	121.656
42	2	27730940	-0.0258112	0.00200095	4.49987e-38	393193	ieu-b-107	rs1260326	C	T	0.604673	apolipoprotein A-I || id:ieu-b-107	TRUE	reported	igd	0.000423014	166.396
43	2	85543222	0.0140463	0.00198176	1.39991e-12	393193	ieu-b-107	rs4599108	T	C	0.487598	apolipoprotein A-I || id:ieu-b-107	TRUE	reported	igd	0.00012775	50.2365
44	2	100796182	0.0141328	0.00230186	8.30004e-10	393193	ieu-b-107	rs11691486	C	T	0.240048	apolipoprotein A-I || id:ieu-b-107	TRUE	reported	igd	9.5863e-05	37.6961
45	2	111710863	-0.0115424	0.00198701	6.29999e-09	393193	ieu-b-107	rs13024140	C	G	0.415283	apolipoprotein A-I || id:ieu-b-107	TRUE	reported	igd	8.58122e-05	33.7435
46	2	242793	0.0140502	0.00222524	2.69998e-10	393193	ieu-b-107	rs62114506	C	G	0.262092	apolipoprotein A-I || id:ieu-b-107	TRUE	reported	igd	0.000101382	39.8666
47	2	21231524	0.0600946	0.00242305	8.70964e-136	393193	ieu-b-107	rs676210	A	G	0.205092	apolipoprotein A-I || id:ieu-b-107	TRUE	reported	igd	0.00156193	615.097
48	2	31989359	0.0312935	0.00512275	1e-09	393193	ieu-b-107	rs113017476	A	G	0.038656	apolipoprotein A-I || id:ieu-b-107	TRUE	reported	igd	9.48975e-05	37.3164
49	2	65276736	0.01211	0.00201943	2e-09	393193	ieu-b-107	rs2540951	G	A	0.376251	apolipoprotein A-I || id:ieu-b-107	TRUE	reported	igd	9.14503e-05	35.9607
50	2	128611134	-0.0132464	0.00212982	5e-10	393193	ieu-b-107	rs113011842	C	T	0.305787	apolipoprotein A-I || id:ieu-b-107	TRUE	reported	igd	9.83697e-05	38.6819
51	2	165518799	0.0316195	0.00301917	1.20005e-25	393193	ieu-b-107	rs75265117	G	C	0.11993	apolipoprotein A-I || id:ieu-b-107	TRUE	reported	igd	0.000278874	109.681
52	2	219699999	-0.0662337	0.00504914	2.60016e-39	393193	ieu-b-107	rs78058190	A	G	0.050441	apolipoprotein A-I || id:ieu-b-107	TRUE	reported	igd	0.000437449	172.076
53	3	52532118	-0.0195454	0.00242685	8.00018e-16	393193	ieu-b-107	rs13326165	G	A	0.795376	apolipoprotein A-I || id:ieu-b-107	TRUE	reported	igd	0.00016494	64.8636
54	3	70936712	0.0123581	0.00212826	6.4e-09	393193	ieu-b-107	rs1852922	A	G	0.69011	apolipoprotein A-I || id:ieu-b-107	TRUE	reported	igd	8.57454e-05	33.7172
55	3	108865293	0.0164708	0.00198166	9.3994e-17	393193	ieu-b-107	rs73216701	G	A	0.429931	apolipoprotein A-I || id:ieu-b-107	TRUE	reported	igd	0.000175667	69.0826
56	3	152062241	0.0148346	0.00213401	3.59998e-12	393193	ieu-b-107	rs13059175	T	C	0.299999	apolipoprotein A-I || id:ieu-b-107	TRUE	reported	igd	0.000122885	48.3233
57	3	156795414	0.0174889	0.00202187	5.19996e-18	393193	ieu-b-107	rs9817452	T	G	0.387699	apolipoprotein A-I || id:ieu-b-107	TRUE	reported	igd	0.000190252	74.8198
58	3	196094062	0.0137647	0.00227431	1.40001e-09	393193	ieu-b-107	rs4916426	G	GA	0.744652	apolipoprotein A-I || id:ieu-b-107	TRUE	reported	igd	9.31511e-05	36.6296
59	3	12316339	0.0149974	0.00220729	1.10002e-11	393193	ieu-b-107	rs2972166	A	G	0.274658	apolipoprotein A-I || id:ieu-b-107	TRUE	reported	igd	0.000117397	46.1648
60	3	39214256	0.0149357	0.00247368	1.6e-09	393193	ieu-b-107	rs4676609	T	C	0.196448	apolipoprotein A-I || id:ieu-b-107	TRUE	reported	igd	9.27082e-05	36.4554
61	3	50041313	0.0204373	0.00196501	2.49977e-25	393193	ieu-b-107	rs6765484	T	C	0.472703	apolipoprotein A-I || id:ieu-b-107	TRUE	reported	igd	0.000275038	108.172
62	3	71756272	0.0192616	0.00298016	1e-10	393193	ieu-b-107	rs17008972	A	G	0.124198	apolipoprotein A-I || id:ieu-b-107	TRUE	reported	igd	0.000106232	41.7737
63	3	119529113	-0.0367324	0.00398002	2.70023e-20	393193	ieu-b-107	rs3732356	T	G	0.93378	apolipoprotein A-I || id:ieu-b-107	TRUE	reported	igd	0.000216585	85.1777
64	3	123051019	-0.0133464	0.00227583	4.49997e-09	393193	ieu-b-107	rs34642857	C	T	0.250631	apolipoprotein A-I || id:ieu-b-107	TRUE	reported	igd	8.74591e-05	34.3911
65	3	141114293	-0.0126887	0.00206633	8.19993e-10	393193	ieu-b-107	rs6807935	G	A	0.343276	apolipoprotein A-I || id:ieu-b-107	TRUE	reported	igd	9.58931e-05	37.7079
66	3	154088411	-0.0188503	0.00271238	3.69999e-12	393193	ieu-b-107	rs1086056	G	T	0.844669	apolipoprotein A-I || id:ieu-b-107	TRUE	reported	igd	0.000122822	48.2985
67	3	185828465	-0.0184412	0.00253065	3.19963e-13	393193	ieu-b-107	rs73052033	C	T	0.185091	apolipoprotein A-I || id:ieu-b-107	TRUE	reported	igd	0.000135036	53.1021
68	3	15702641	0.0128955	0.00198642	8.49963e-11	393193	ieu-b-107	rs6772763	C	T	0.565136	apolipoprotein A-I || id:ieu-b-107	TRUE	reported	igd	0.000107172	42.1436
69	3	36892717	0.0110807	0.00202443	4.39997e-08	393193	ieu-b-107	rs4441609	C	T	0.625576	apolipoprotein A-I || id:ieu-b-107	TRUE	reported	igd	7.61886e-05	29.959
70	3	135880410	0.0316374	0.00249696	8.60003e-37	393193	ieu-b-107	rs9647335	T	A	0.191878	apolipoprotein A-I || id:ieu-b-107	TRUE	reported	igd	0.000408127	160.537
71	3	185883562	0.0125215	0.00226712	3.29997e-08	393193	ieu-b-107	rs1400362	C	T	0.741488	apolipoprotein A-I || id:ieu-b-107	TRUE	reported	igd	7.75754e-05	30.5043
72	4	55521017	0.0114396	0.00196234	5.60003e-09	393193	ieu-b-107	rs2159935	A	G	0.490312	apolipoprotein A-I || id:ieu-b-107	TRUE	reported	igd	8.64231e-05	33.9837
73	4	87976387	-0.0183462	0.00246586	1e-13	393193	ieu-b-107	rs10489044	G	A	0.199084	apolipoprotein A-I || id:ieu-b-107	TRUE	reported	igd	0.000140763	55.3545
74	4	110766064	-0.057089	0.00700743	3.69999e-16	393193	ieu-b-107	rs148827772	G	A	0.022589	apolipoprotein A-I || id:ieu-b-107	TRUE	reported	igd	0.000168775	66.372
75	4	39700173	0.0155609	0.00196562	2.39994e-15	393193	ieu-b-107	rs1055582	T	C	0.505137	apolipoprotein A-I || id:ieu-b-107	TRUE	reported	igd	0.000159366	62.6712
76	4	69536842	0.0213232	0.00217451	1.10002e-22	393193	ieu-b-107	rs1580083	T	A	0.393211	apolipoprotein A-I || id:ieu-b-107	TRUE	reported	igd	0.000244495	96.1567
77	4	154208278	-0.0153324	0.0028013	4.39997e-08	393193	ieu-b-107	rs72729623	T	C	0.143413	apolipoprotein A-I || id:ieu-b-107	TRUE	reported	igd	7.61837e-05	29.957
78	4	3443931	-0.01333	0.00203151	5.30029e-11	393193	ieu-b-107	rs13108218	G	A	0.614914	apolipoprotein A-I || id:ieu-b-107	TRUE	reported	igd	0.000109489	43.0547
79	4	26066863	-0.0222015	0.0026563	6.4003e-17	393193	ieu-b-107	rs6448429	T	C	0.166112	apolipoprotein A-I || id:ieu-b-107	TRUE	reported	igd	0.000177635	69.8567
80	4	57944852	-0.0120937	0.00201713	2e-09	393193	ieu-b-107	rs34999031	A	AT	0.426365	apolipoprotein A-I || id:ieu-b-107	TRUE	reported	igd	9.14124e-05	35.9458
81	4	69343287	0.0230909	0.00228117	4.40048e-24	393193	ieu-b-107	rs976002	G	A	0.24529	apolipoprotein A-I || id:ieu-b-107	TRUE	reported	igd	0.000260524	102.462
82	4	24626903	-0.0132838	0.00201044	3.90032e-11	393193	ieu-b-107	rs1395221	T	G	0.397633	apolipoprotein A-I || id:ieu-b-107	TRUE	reported	igd	0.000111022	43.6576
83	4	92599431	0.0378245	0.00674912	2.1e-08	393193	ieu-b-107	rs28824216	T	C	0.021793	apolipoprotein A-I || id:ieu-b-107	TRUE	reported	igd	7.98751e-05	31.4087
84	4	100256984	0.0149273	0.00195991	2.60016e-14	393193	ieu-b-107	rs1789896	A	G	0.513472	apolipoprotein A-I || id:ieu-b-107	TRUE	reported	igd	0.00014751	58.008
85	4	103188709	-0.071753	0.00372931	1.69981e-82	393193	ieu-b-107	rs13107325	T	C	0.074994	apolipoprotein A-I || id:ieu-b-107	TRUE	reported	igd	0.000940608	370.187
86	4	177959511	0.0176607	0.00254251	3.80014e-12	393193	ieu-b-107	rs10023962	G	T	0.816753	apolipoprotein A-I || id:ieu-b-107	TRUE	reported	igd	0.000122696	48.249
87	5	53405314	-0.0283109	0.00415365	9.3994e-12	393193	ieu-b-107	rs116006942	A	G	0.060786	apolipoprotein A-I || id:ieu-b-107	TRUE	reported	igd	0.000118138	46.4564
88	5	158622532	0.0137251	0.00227815	1.7e-09	393193	ieu-b-107	rs55801554	A	C	0.247289	apolipoprotein A-I || id:ieu-b-107	TRUE	reported	igd	9.2304e-05	36.2965
89	5	180416174	-0.0671387	0.00865796	8.9002e-15	393193	ieu-b-107	rs138354839	A	C	0.015103	apolipoprotein A-I || id:ieu-b-107	TRUE	reported	igd	0.000152912	60.1329
90	5	127350549	0.0220635	0.00228295	4.30031e-22	393193	ieu-b-107	rs3749748	T	C	0.247259	apolipoprotein A-I || id:ieu-b-107	TRUE	reported	igd	0.000237491	93.4015
91	5	39546706	-0.0127352	0.00196898	9.8992e-11	393193	ieu-b-107	rs7700617	A	C	0.497345	apolipoprotein A-I || id:ieu-b-107	TRUE	reported	igd	0.000106384	41.8337
92	5	55857025	0.0223154	0.00250419	5.00035e-19	393193	ieu-b-107	rs11429307	G	GT	0.808887	apolipoprotein A-I || id:ieu-b-107	TRUE	reported	igd	0.000201921	79.4095
93	5	72888280	0.0128434	0.00217845	3.69999e-09	393193	ieu-b-107	rs2544654	T	G	0.715237	apolipoprotein A-I || id:ieu-b-107	TRUE	reported	igd	8.83936e-05	34.7586
94	5	111246489	0.0116627	0.00209933	2.80001e-08	393193	ieu-b-107	rs1540687	T	A	0.674487	apolipoprotein A-I || id:ieu-b-107	TRUE	reported	igd	7.84869e-05	30.8627
95	5	153360230	-0.0160285	0.00203382	3.19963e-15	393193	ieu-b-107	rs286965	C	T	0.632207	apolipoprotein A-I || id:ieu-b-107	TRUE	reported	igd	0.000157938	62.1096
96	5	158003020	-0.0173619	0.00232896	8.99912e-14	393193	ieu-b-107	rs2963468	G	A	0.235288	apolipoprotein A-I || id:ieu-b-107	TRUE	reported	igd	0.00014132	55.5736
97	5	43815578	-0.0214152	0.00369565	6.80002e-09	393193	ieu-b-107	rs62369502	C	T	0.076477	apolipoprotein A-I || id:ieu-b-107	TRUE	reported	igd	8.53925e-05	33.5784
98	5	108656635	0.0110691	0.00200091	3.2e-08	393193	ieu-b-107	rs1862205	A	G	0.404644	apolipoprotein A-I || id:ieu-b-107	TRUE	reported	igd	7.78269e-05	30.6032
99	5	131121165	-0.0291118	0.00525498	2.99999e-08	393193	ieu-b-107	rs188502504	C	T	0.036433	apolipoprotein A-I || id:ieu-b-107	TRUE	reported	igd	7.8047e-05	30.6898
100	5	134444982	-0.0170773	0.0020013	1.39991e-17	393193	ieu-b-107	rs254559	A	C	0.40484	apolipoprotein A-I || id:ieu-b-107	TRUE	reported	igd	0.000185152	72.8135
101	5	176541370	0.0184158	0.00309396	2.59998e-09	393193	ieu-b-107	rs351862	T	C	0.114501	apolipoprotein A-I || id:ieu-b-107	TRUE	reported	igd	9.00963e-05	35.4282
102	5	180225919	-0.0147906	0.00254902	6.49995e-09	393193	ieu-b-107	rs62405458	T	C	0.18267	apolipoprotein A-I || id:ieu-b-107	TRUE	reported	igd	8.56214e-05	33.6684
103	6	116317092	0.0179824	0.00199898	2.29985e-19	393193	ieu-b-107	rs3798233	C	A	0.402016	apolipoprotein A-I || id:ieu-b-107	TRUE	reported	igd	0.000205771	80.9238
104	6	117236853	-0.0142625	0.00211146	1.39991e-11	393193	ieu-b-107	rs1406982	A	T	0.313873	apolipoprotein A-I || id:ieu-b-107	TRUE	reported	igd	0.00011603	45.6272
105	6	32374595	-0.0344264	0.00261038	1e-39	393193	ieu-b-107	rs2395158	G	A	0.16935	apolipoprotein A-I || id:ieu-b-107	TRUE	reported	igd	0.000442158	173.93
106	6	42915021	0.0268788	0.00196789	1.80011e-42	393193	ieu-b-107	rs9471972	A	G	0.53516	apolipoprotein A-I || id:ieu-b-107	TRUE	reported	igd	0.000474249	186.559
107	6	139842576	0.0154632	0.00205027	4.60045e-14	393193	ieu-b-107	rs4052908	AATT	A	0.635826	apolipoprotein A-I || id:ieu-b-107	TRUE	reported	igd	0.000144647	56.8819
108	6	43761091	0.0159362	0.00276835	8.60003e-09	393193	ieu-b-107	rs78807370	A	G	0.14785	apolipoprotein A-I || id:ieu-b-107	TRUE	reported	igd	8.42724e-05	33.1379
109	6	127454893	-0.0360896	0.00459848	4.19952e-15	393193	ieu-b-107	rs72959041	A	G	0.049126	apolipoprotein A-I || id:ieu-b-107	TRUE	reported	igd	0.000156625	61.5933
110	6	153433701	-0.0118925	0.00200039	2.80001e-09	393193	ieu-b-107	rs6557267	T	C	0.403524	apolipoprotein A-I || id:ieu-b-107	TRUE	reported	igd	8.98819e-05	35.3439
111	6	161008646	-0.037348	0.00319457	1.39991e-31	393193	ieu-b-107	rs41272086	A	G	0.105579	apolipoprotein A-I || id:ieu-b-107	TRUE	reported	igd	0.000347499	136.681
112	6	163740322	-0.0111198	0.00200525	2.90001e-08	393193	ieu-b-107	rs9347737	G	A	0.428349	apolipoprotein A-I || id:ieu-b-107	TRUE	reported	igd	7.82019e-05	30.7507
113	6	32505869	0.0234027	0.00245486	1.50003e-21	393193	ieu-b-107	rs59894631	C	A	0.666597	apolipoprotein A-I || id:ieu-b-107	TRUE	reported	igd	0.000231085	90.8817
114	6	34190104	-0.0391467	0.00409914	1.29987e-21	393193	ieu-b-107	rs75104038	A	G	0.06109	apolipoprotein A-I || id:ieu-b-107	TRUE	reported	igd	0.000231899	91.2016
115	6	34577257	-0.0400977	0.00338901	2.70023e-32	393193	ieu-b-107	rs11754773	G	A	0.093405	apolipoprotein A-I || id:ieu-b-107	TRUE	reported	igd	0.000355904	139.988
116	7	1081562	-0.0190331	0.00199937	1.69981e-21	393193	ieu-b-107	rs10271082	C	G	0.407793	apolipoprotein A-I || id:ieu-b-107	TRUE	reported	igd	0.000230424	90.6213
117	7	25827967	-0.0367073	0.0051179	7.39946e-13	393193	ieu-b-107	rs76456334	C	T	0.039627	apolipoprotein A-I || id:ieu-b-107	TRUE	reported	igd	0.000130815	51.4421
118	7	44790807	-0.0160846	0.00292874	4e-08	393193	ieu-b-107	rs55812947	C	T	0.129001	apolipoprotein A-I || id:ieu-b-107	TRUE	reported	igd	7.67043e-05	30.1618
119	7	150558515	0.0124013	0.00208426	2.69998e-09	393193	ieu-b-107	rs4725969	T	C	0.339656	apolipoprotein A-I || id:ieu-b-107	TRUE	reported	igd	9.00297e-05	35.4021
120	7	100698648	0.0121553	0.00196433	6.1e-10	393193	ieu-b-107	rs55710224	A	G	0.498535	apolipoprotein A-I || id:ieu-b-107	TRUE	reported	igd	9.73766e-05	38.2913
121	7	36178753	-0.0138549	0.00196994	1.99986e-12	393193	ieu-b-107	rs2726112	G	A	0.453816	apolipoprotein A-I || id:ieu-b-107	TRUE	reported	igd	0.000125788	49.4651
122	7	130442603	-0.0248328	0.00199919	1.99986e-35	393193	ieu-b-107	rs34518086	C	CT	0.462783	apolipoprotein A-I || id:ieu-b-107	TRUE	reported	igd	0.000392254	154.291
123	7	50271064	0.0169225	0.00210261	8.4004e-16	393193	ieu-b-107	rs34767118	G	A	0.325924	apolipoprotein A-I || id:ieu-b-107	TRUE	reported	igd	0.000164715	64.7753
124	7	94974185	0.029944	0.00538771	2.69998e-08	393193	ieu-b-107	rs17883513	G	A	0.034361	apolipoprotein A-I || id:ieu-b-107	TRUE	reported	igd	7.85545e-05	30.8894
125	7	106957161	0.0197365	0.0023555	5.30029e-17	393193	ieu-b-107	rs150483923	A	C	0.225932	apolipoprotein A-I || id:ieu-b-107	TRUE	reported	igd	0.000178522	70.2056
126	7	135194613	-0.0146086	0.00242641	1.7e-09	393193	ieu-b-107	rs3828960	G	A	0.206522	apolipoprotein A-I || id:ieu-b-107	TRUE	reported	igd	9.21813e-05	36.2482
127	7	150542711	-0.0157606	0.00209756	5.70033e-14	393193	ieu-b-107	rs6977416	A	G	0.334458	apolipoprotein A-I || id:ieu-b-107	TRUE	reported	igd	0.000143565	56.4566
128	7	6451080	0.0284306	0.0022991	4.00037e-35	393193	ieu-b-107	rs35745599	T	C	0.238631	apolipoprotein A-I || id:ieu-b-107	TRUE	reported	igd	0.00038876	152.916
129	7	17920253	-0.0261653	0.00200552	6.59933e-39	393193	ieu-b-107	rs17138358	C	G	0.398512	apolipoprotein A-I || id:ieu-b-107	TRUE	reported	igd	0.000432717	170.214
130	8	19979846	-0.0367572	0.005252	2.60016e-12	393193	ieu-b-107	rs112928559	T	C	0.039869	apolipoprotein A-I || id:ieu-b-107	TRUE	reported	igd	0.000124559	48.9816
131	8	121887377	-0.0178019	0.00196944	1.59993e-19	393193	ieu-b-107	rs36024006	A	G	0.451989	apolipoprotein A-I || id:ieu-b-107	TRUE	reported	igd	0.000207755	81.7043
132	8	126482930	0.0142698	0.00210544	1.20005e-11	393193	ieu-b-107	rs71303482	G	A	0.68397	apolipoprotein A-I || id:ieu-b-107	TRUE	reported	igd	0.000116814	45.9354
133	8	144496772	-0.0151546	0.00240369	2.90001e-10	393193	ieu-b-107	rs4875043	C	A	0.216842	apolipoprotein A-I || id:ieu-b-107	TRUE	reported	igd	0.000101084	39.7493
134	8	19819439	0.0827185	0.00214788	1e-200	393193	ieu-b-107	rs326	G	A	0.293968	apolipoprotein A-I || id:ieu-b-107	TRUE	reported	igd	0.00375789	1483.14
135	8	126630963	0.0135838	0.00229809	3.40001e-09	393193	ieu-b-107	rs71517905	ACAC	A	0.743476	apolipoprotein A-I || id:ieu-b-107	TRUE	reported	igd	8.88514e-05	34.9387
136	8	9151688	0.0212458	0.00330763	1.29999e-10	393193	ieu-b-107	rs49675	A	G	0.09805	apolipoprotein A-I || id:ieu-b-107	TRUE	reported	igd	0.000104921	41.2582
137	8	71338185	-0.0121174	0.00199318	1.2e-09	393193	ieu-b-107	rs10504477	C	T	0.412293	apolipoprotein A-I || id:ieu-b-107	TRUE	reported	igd	9.39895e-05	36.9593
138	8	72399623	-0.0207809	0.0037859	4e-08	393193	ieu-b-107	rs36096231	T	C	0.072481	apolipoprotein A-I || id:ieu-b-107	TRUE	reported	igd	7.66216e-05	30.1292
139	8	95997165	-0.0155338	0.00282539	3.79997e-08	393193	ieu-b-107	rs61596977	T	C	0.140376	apolipoprotein A-I || id:ieu-b-107	TRUE	reported	igd	7.68705e-05	30.2271
140	8	103876780	0.0177172	0.00253838	2.99985e-12	393193	ieu-b-107	rs2247355	T	C	0.182653	apolipoprotein A-I || id:ieu-b-107	TRUE	reported	igd	0.000123885	48.7163
141	8	116601894	0.0349728	0.00198158	1e-69	393193	ieu-b-107	rs6469605	T	C	0.568386	apolipoprotein A-I || id:ieu-b-107	TRUE	reported	igd	0.000791567	311.484
142	8	144302570	0.0362105	0.002519	7.39946e-47	393193	ieu-b-107	rs7817574	C	T	0.184902	apolipoprotein A-I || id:ieu-b-107	TRUE	reported	igd	0.000525265	206.638
143	8	9183358	0.0852351	0.00339983	1e-138	393193	ieu-b-107	rs9987289	G	A	0.908733	apolipoprotein A-I || id:ieu-b-107	TRUE	reported	igd	0.00159596	628.522
144	8	19750044	-0.0805948	0.00478788	1.39991e-63	393193	ieu-b-107	rs59347135	G	C	0.046207	apolipoprotein A-I || id:ieu-b-107	TRUE	reported	igd	0.000720127	283.351
145	8	20056640	0.0567003	0.00803613	1.69981e-12	393193	ieu-b-107	rs117853493	A	G	0.015074	apolipoprotein A-I || id:ieu-b-107	TRUE	reported	igd	0.000126595	49.7823
146	9	107721423	0.0122955	0.00197818	5.1e-10	393193	ieu-b-107	rs1125873	T	A	0.492029	apolipoprotein A-I || id:ieu-b-107	TRUE	reported	igd	9.82454e-05	38.633
147	9	136149830	0.0304626	0.00252555	1.69981e-33	393193	ieu-b-107	rs532436	A	G	0.184527	apolipoprotein A-I || id:ieu-b-107	TRUE	reported	igd	0.000369875	145.486
148	9	136919416	0.0140397	0.00221413	2.30001e-10	393193	ieu-b-107	rs2520096	G	A	0.270128	apolipoprotein A-I || id:ieu-b-107	TRUE	reported	igd	0.000102249	40.2075
149	9	15304782	0.056386	0.00281822	4.70002e-89	393193	ieu-b-107	rs686030	A	C	0.858646	apolipoprotein A-I || id:ieu-b-107	TRUE	reported	igd	0.00101706	400.305
150	9	92177897	-0.0112609	0.00200049	1.79999e-08	393193	ieu-b-107	rs7036107	G	A	0.511088	apolipoprotein A-I || id:ieu-b-107	TRUE	reported	igd	8.0581e-05	31.6863
151	9	107586753	0.054303	0.00292716	7.89951e-77	393193	ieu-b-107	rs2066714	C	T	0.128552	apolipoprotein A-I || id:ieu-b-107	TRUE	reported	igd	0.000874518	344.154
152	9	107661742	-0.0804019	0.00222407	1e-200	393193	ieu-b-107	rs2740488	C	A	0.265536	apolipoprotein A-I || id:ieu-b-107	TRUE	reported	igd	0.00331275	1306.87
153	9	107576246	-0.0366326	0.00247546	1.50003e-49	393193	ieu-b-107	rs2297409	A	G	0.194714	apolipoprotein A-I || id:ieu-b-107	TRUE	reported	igd	0.000556642	218.989
154	9	117134945	0.0145998	0.00197016	1.29987e-13	393193	ieu-b-107	rs7032795	C	T	0.493507	apolipoprotein A-I || id:ieu-b-107	TRUE	reported	igd	0.000139645	54.9147
155	9	106603816	0.073606	0.0103329	1.10002e-12	393193	ieu-b-107	rs74500135	C	T	0.009827	apolipoprotein A-I || id:ieu-b-107	TRUE	reported	igd	0.000129039	50.7434
156	9	107732530	0.0314363	0.00540463	5.99998e-09	393193	ieu-b-107	rs147772065	C	G	0.034764	apolipoprotein A-I || id:ieu-b-107	TRUE	reported	igd	8.60375e-05	33.8321
157	10	33647091	0.0162537	0.00224777	4.79954e-13	393193	ieu-b-107	rs2804894	A	G	0.734838	apolipoprotein A-I || id:ieu-b-107	TRUE	reported	igd	0.000132965	52.2876
158	10	65104500	0.0153997	0.00200475	1.59993e-14	393193	ieu-b-107	rs7896518	G	A	0.428011	apolipoprotein A-I || id:ieu-b-107	TRUE	reported	igd	0.000150049	59.0068
159	10	126696496	-0.0116143	0.00197362	4e-09	393193	ieu-b-107	rs1970811	C	T	0.457761	apolipoprotein A-I || id:ieu-b-107	TRUE	reported	igd	8.80674e-05	34.6303
160	10	80941936	0.0158209	0.00199475	2.19989e-15	393193	ieu-b-107	rs3915932	C	G	0.414974	apolipoprotein A-I || id:ieu-b-107	TRUE	reported	igd	0.00015996	62.9047
161	10	113934384	-0.0374903	0.00219505	2.09991e-65	393193	ieu-b-107	rs2803619	C	G	0.724683	apolipoprotein A-I || id:ieu-b-107	TRUE	reported	igd	0.000741346	291.707
162	10	5257647	-0.0246389	0.00272053	1.29987e-19	393193	ieu-b-107	rs75406471	A	G	0.154253	apolipoprotein A-I || id:ieu-b-107	TRUE	reported	igd	0.000208564	82.0226
163	10	94839642	0.0134211	0.00197105	9.79941e-12	393193	ieu-b-107	rs2068888	A	G	0.450403	apolipoprotein A-I || id:ieu-b-107	TRUE	reported	igd	0.000117903	46.3638
164	10	113978097	-0.0312837	0.00277987	2.19989e-29	393193	ieu-b-107	rs2419605	G	A	0.147796	apolipoprotein A-I || id:ieu-b-107	TRUE	reported	igd	0.000321989	126.644
165	10	122857596	-0.025599	0.00344877	1.10002e-13	393193	ieu-b-107	rs2245095	T	C	0.088862	apolipoprotein A-I || id:ieu-b-107	TRUE	reported	igd	0.000140104	55.0954
166	10	33967489	-0.0147562	0.00270319	4.79999e-08	393193	ieu-b-107	rs34045894	A	G	0.156314	apolipoprotein A-I || id:ieu-b-107	TRUE	reported	igd	7.57805e-05	29.7985
167	10	45952745	0.0340679	0.00229726	9.3994e-50	393193	ieu-b-107	rs3802548	A	T	0.240427	apolipoprotein A-I || id:ieu-b-107	TRUE	reported	igd	0.000559013	219.922
168	10	101924418	0.022096	0.00196056	1.80011e-29	393193	ieu-b-107	rs10883451	C	T	0.496282	apolipoprotein A-I || id:ieu-b-107	TRUE	reported	igd	0.000322939	127.018
169	11	27744859	-0.0197428	0.00242496	3.90032e-16	393193	ieu-b-107	rs12273363	C	T	0.205682	apolipoprotein A-I || id:ieu-b-107	TRUE	reported	igd	0.00016855	66.2836
170	11	116710968	-0.0849696	0.00218306	1e-200	393193	ieu-b-107	rs613808	G	A	0.715399	apolipoprotein A-I || id:ieu-b-107	TRUE	reported	igd	0.00383813	1514.93
171	11	47380340	0.0156042	0.00197254	2.60016e-15	393193	ieu-b-107	rs3740688	T	G	0.544632	apolipoprotein A-I || id:ieu-b-107	TRUE	reported	igd	0.000159132	62.5791
172	11	66066993	0.0167274	0.00199616	5.30029e-17	393193	ieu-b-107	rs4930352	T	G	0.494116	apolipoprotein A-I || id:ieu-b-107	TRUE	reported	igd	0.000178559	70.2205
173	11	95320808	-0.0164557	0.00256026	1.29999e-10	393193	ieu-b-107	rs11021232	C	T	0.181005	apolipoprotein A-I || id:ieu-b-107	TRUE	reported	igd	0.000105054	41.3107
174	11	116385354	0.0270189	0.00330241	2.80027e-16	393193	ieu-b-107	rs7952521	A	G	0.105535	apolipoprotein A-I || id:ieu-b-107	TRUE	reported	igd	0.000170213	66.9378
175	11	116648776	0.0682915	0.00475519	8.99912e-47	393193	ieu-b-107	rs78296522	A	C	0.045117	apolipoprotein A-I || id:ieu-b-107	TRUE	reported	igd	0.000524281	206.251
176	11	408174	-0.0305721	0.00527087	6.59994e-09	393193	ieu-b-107	rs117739035	T	G	0.035802	apolipoprotein A-I || id:ieu-b-107	TRUE	reported	igd	8.55545e-05	33.6421
177	11	14029854	0.0116908	0.00196745	2.80001e-09	393193	ieu-b-107	rs1919309	C	T	0.508795	apolipoprotein A-I || id:ieu-b-107	TRUE	reported	igd	8.97917e-05	35.3085
178	11	47360412	0.0346097	0.00205762	1.69981e-63	393193	ieu-b-107	rs2269434	C	T	0.345387	apolipoprotein A-I || id:ieu-b-107	TRUE	reported	igd	0.00071903	282.92
179	11	61592362	-0.0349039	0.00205457	1e-64	393193	ieu-b-107	rs174566	G	A	0.350206	apolipoprotein A-I || id:ieu-b-107	TRUE	reported	igd	0.000733469	288.605
180	11	75451281	-0.0446168	0.00269005	8.80035e-62	393193	ieu-b-107	rs559355	T	A	0.157349	apolipoprotein A-I || id:ieu-b-107	TRUE	reported	igd	0.000699144	275.089
181	11	117221862	-0.0569584	0.00458365	1.9002e-35	393193	ieu-b-107	rs141368429	T	C	0.055929	apolipoprotein A-I || id:ieu-b-107	TRUE	reported	igd	0.000392569	154.415
182	11	122514403	0.0207534	0.00202552	1.20005e-24	393193	ieu-b-107	rs58473820	T	C	0.377992	apolipoprotein A-I || id:ieu-b-107	TRUE	reported	igd	0.000266922	104.979
183	11	2942593	0.0293691	0.00340349	6.20012e-18	393193	ieu-b-107	rs1661052	A	G	0.908498	apolipoprotein A-I || id:ieu-b-107	TRUE	reported	igd	0.000189341	74.4612
184	11	64021821	-0.0285016	0.00345206	1.50003e-16	393193	ieu-b-107	rs2302263	T	C	0.0887	apolipoprotein A-I || id:ieu-b-107	TRUE	reported	igd	0.000173341	68.1679
185	11	65473798	-0.0147925	0.00216197	7.8001e-12	393193	ieu-b-107	rs10750766	A	C	0.709869	apolipoprotein A-I || id:ieu-b-107	TRUE	reported	igd	0.000119049	46.8146
186	11	103870755	-0.0146559	0.00249387	4.20001e-09	393193	ieu-b-107	rs11226108	C	G	0.191516	apolipoprotein A-I || id:ieu-b-107	TRUE	reported	igd	8.78281e-05	34.5362
187	11	118462554	0.0250384	0.00354197	1.59993e-12	393193	ieu-b-107	rs11216920	G	A	0.084072	apolipoprotein A-I || id:ieu-b-107	TRUE	reported	igd	0.000127076	49.9714
188	12	7681181	-0.0219163	0.00291351	5.40008e-14	393193	ieu-b-107	rs7305678	G	T	0.866252	apolipoprotein A-I || id:ieu-b-107	TRUE	reported	igd	0.000143891	56.5847
189	12	20470221	0.0222366	0.00247597	2.70023e-19	393193	ieu-b-107	rs11045172	C	A	0.197912	apolipoprotein A-I || id:ieu-b-107	TRUE	reported	igd	0.000205093	80.6573
190	12	20597577	0.0140023	0.00224718	4.60002e-10	393193	ieu-b-107	rs4762756	C	T	0.73563	apolipoprotein A-I || id:ieu-b-107	TRUE	reported	igd	9.87357e-05	38.8258
191	12	53770941	-0.01939	0.00271564	9.30037e-13	393193	ieu-b-107	rs10876447	A	G	0.154052	apolipoprotein A-I || id:ieu-b-107	TRUE	reported	igd	0.000129643	50.9811
192	12	112072424	-0.0140735	0.00198803	1.50003e-12	393193	ieu-b-107	rs11065987	G	A	0.416331	apolipoprotein A-I || id:ieu-b-107	TRUE	reported	igd	0.000127437	50.1137
193	12	123728979	-0.0494599	0.00329566	6.4998e-51	393193	ieu-b-107	rs111694265	C	CAAAACAA	0.901229	apolipoprotein A-I || id:ieu-b-107	TRUE	reported	igd	0.000572489	225.226
194	12	124383813	0.0190026	0.00215664	1.20005e-18	393193	ieu-b-107	rs11057390	G	T	0.295431	apolipoprotein A-I || id:ieu-b-107	TRUE	reported	igd	0.000197415	77.637
195	12	125326153	-0.0318107	0.00242195	2.09991e-39	393193	ieu-b-107	rs7136506	C	T	0.216465	apolipoprotein A-I || id:ieu-b-107	TRUE	reported	igd	0.000438551	172.51
196	12	109993603	0.021994	0.00196177	3.59998e-29	393193	ieu-b-107	rs11067231	A	C	0.523895	apolipoprotein A-I || id:ieu-b-107	TRUE	reported	igd	0.000319571	125.693
197	12	124534824	-0.0246972	0.00199753	4.10015e-35	393193	ieu-b-107	rs851132	C	G	0.591786	apolipoprotein A-I || id:ieu-b-107	TRUE	reported	igd	0.000388628	152.864
198	12	125265201	-0.0371454	0.00212658	2.49977e-68	393193	ieu-b-107	rs921919	A	G	0.669251	apolipoprotein A-I || id:ieu-b-107	TRUE	reported	igd	0.000775361	305.102
199	12	51290002	-0.0128665	0.00206335	4.49997e-10	393193	ieu-b-107	rs35028188	T	TA	0.611902	apolipoprotein A-I || id:ieu-b-107	TRUE	reported	igd	9.88841e-05	38.8842
200	12	57839173	0.0277155	0.00229129	1.10002e-33	393193	ieu-b-107	rs61352607	T	G	0.240776	apolipoprotein A-I || id:ieu-b-107	TRUE	reported	igd	0.000371979	146.313
201	12	103483094	-0.0143687	0.0019633	2.49977e-13	393193	ieu-b-107	rs10745954	G	A	0.480326	apolipoprotein A-I || id:ieu-b-107	TRUE	reported	igd	0.000136206	53.5623
202	12	6731818	0.0164484	0.00255731	1.29999e-10	393193	ieu-b-107	rs10774439	A	G	0.814838	apolipoprotein A-I || id:ieu-b-107	TRUE	reported	igd	0.000105203	41.3693
203	12	9082581	-0.025331	0.00323925	5.30029e-15	393193	ieu-b-107	rs4883201	G	A	0.102363	apolipoprotein A-I || id:ieu-b-107	TRUE	reported	igd	0.000155504	61.1524
204	12	71114400	-0.0127358	0.00197331	1.09999e-10	393193	ieu-b-107	rs7304603	C	T	0.537686	apolipoprotein A-I || id:ieu-b-107	TRUE	reported	igd	0.000105928	41.6543
205	12	71372390	0.0110061	0.00196411	2.1e-08	393193	ieu-b-107	rs10748165	T	C	0.504155	apolipoprotein A-I || id:ieu-b-107	TRUE	reported	igd	7.98537e-05	31.4002
206	12	125339990	0.0296946	0.003302	2.39994e-19	393193	ieu-b-107	rs12229372	C	T	0.10329	apolipoprotein A-I || id:ieu-b-107	TRUE	reported	igd	0.000205639	80.8721
207	13	28604007	-0.0611895	0.00904242	1.29987e-11	393193	ieu-b-107	rs76428106	C	T	0.012974	apolipoprotein A-I || id:ieu-b-107	TRUE	reported	igd	0.000116447	45.7912
208	13	30970914	-0.0259089	0.00453367	1.09999e-08	393193	ieu-b-107	rs11452128	C	T	0.050274	apolipoprotein A-I || id:ieu-b-107	TRUE	reported	igd	8.30532e-05	32.6585
209	13	103844270	-0.0517323	0.00891628	6.59994e-09	393193	ieu-b-107	rs35639749	A	AC	0.986849	apolipoprotein A-I || id:ieu-b-107	TRUE	reported	igd	8.56078e-05	33.6631
210	13	103553567	0.0282603	0.00464917	1.2e-09	393193	ieu-b-107	rs79506257	A	G	0.047786	apolipoprotein A-I || id:ieu-b-107	TRUE	reported	igd	9.39628e-05	36.9488
211	13	49519535	-0.0144459	0.00201768	8.10028e-13	393193	ieu-b-107	rs35580554	A	ATATT	0.60368	apolipoprotein A-I || id:ieu-b-107	TRUE	reported	igd	0.000130353	51.2605
212	13	113927208	0.0154221	0.00235515	5.79963e-11	393193	ieu-b-107	rs9604045	T	G	0.253532	apolipoprotein A-I || id:ieu-b-107	TRUE	reported	igd	0.000109043	42.8793
213	14	105258437	-0.0322265	0.00202366	4.30031e-57	393193	ieu-b-107	rs2494747	T	G	0.615762	apolipoprotein A-I || id:ieu-b-107	TRUE	reported	igd	0.000644563	253.6
214	14	81676844	-0.0139977	0.00197925	1.50003e-12	393193	ieu-b-107	rs61980899	C	T	0.537847	apolipoprotein A-I || id:ieu-b-107	TRUE	reported	igd	0.000127189	50.0161
215	14	69273090	0.0174735	0.0023124	4.10015e-14	393193	ieu-b-107	rs367677	G	A	0.240005	apolipoprotein A-I || id:ieu-b-107	TRUE	reported	igd	0.000145199	57.0994
216	14	74250126	0.0217854	0.00222966	1.50003e-22	393193	ieu-b-107	rs13379043	C	T	0.280373	apolipoprotein A-I || id:ieu-b-107	TRUE	reported	igd	0.000242741	95.4666
217	14	100794818	-0.0146441	0.00198342	1.50003e-13	393193	ieu-b-107	rs7147511	T	C	0.495499	apolipoprotein A-I || id:ieu-b-107	TRUE	reported	igd	0.000138621	54.5122
218	14	24634825	-0.0146547	0.00260342	1.79999e-08	393193	ieu-b-107	rs12436555	A	G	0.173179	apolipoprotein A-I || id:ieu-b-107	TRUE	reported	igd	8.05795e-05	31.6857
219	14	52581893	0.0146894	0.00260225	1.7e-08	393193	ieu-b-107	rs111849006	A	G	0.181219	apolipoprotein A-I || id:ieu-b-107	TRUE	reported	igd	8.10343e-05	31.8646
220	14	75261641	-0.0149276	0.0019717	3.69999e-14	393193	ieu-b-107	rs2111705	A	G	0.543888	apolipoprotein A-I || id:ieu-b-107	TRUE	reported	igd	0.000145757	57.3187
221	15	41888918	0.0161797	0.00211746	2.19989e-14	393193	ieu-b-107	rs7170463	G	A	0.311339	apolipoprotein A-I || id:ieu-b-107	TRUE	reported	igd	0.000148471	58.3859
222	15	43130646	0.0146329	0.00253358	7.69999e-09	393193	ieu-b-107	rs8028785	C	T	0.18254	apolipoprotein A-I || id:ieu-b-107	TRUE	reported	igd	8.48299e-05	33.3572
223	15	43726625	-0.0753334	0.00615615	1.99986e-34	393193	ieu-b-107	rs150844304	C	A	0.025949	apolipoprotein A-I || id:ieu-b-107	TRUE	reported	igd	0.000380702	149.746
224	15	58671559	-0.0842338	0.00199576	1e-200	393193	ieu-b-107	rs1601933	T	C	0.466597	apolipoprotein A-I || id:ieu-b-107	TRUE	reported	igd	0.00451011	1781.37
225	15	58639710	-0.0491359	0.00300967	6.4003e-60	393193	ieu-b-107	rs12898210	G	T	0.121583	apolipoprotein A-I || id:ieu-b-107	TRUE	reported	igd	0.000677423	266.537
226	15	58724706	0.108049	0.00384587	1.09901e-173	393193	ieu-b-107	rs11632618	A	G	0.06962	apolipoprotein A-I || id:ieu-b-107	TRUE	reported	igd	0.00200344	789.315
227	15	58972699	-0.0322411	0.00450448	8.19974e-13	393193	ieu-b-107	rs80236739	G	A	0.049836	apolipoprotein A-I || id:ieu-b-107	TRUE	reported	igd	0.000130277	51.2304
228	15	75370012	-0.0128704	0.00219833	4.79999e-09	393193	ieu-b-107	rs34180494	C	A	0.273764	apolipoprotein A-I || id:ieu-b-107	TRUE	reported	igd	8.71675e-05	34.2765
229	15	74712937	-0.0246353	0.00345669	1e-12	393193	ieu-b-107	rs28362901	A	C	0.088368	apolipoprotein A-I || id:ieu-b-107	TRUE	reported	igd	0.000129161	50.7917
230	15	59264999	-0.0288859	0.00484793	2.5e-09	393193	ieu-b-107	rs117399007	T	C	0.043444	apolipoprotein A-I || id:ieu-b-107	TRUE	reported	igd	9.02847e-05	35.5023
231	15	58586129	-0.0780529	0.00268206	3.39625e-186	393193	ieu-b-107	rs1318175	T	C	0.159965	apolipoprotein A-I || id:ieu-b-107	TRUE	reported	igd	0.00214932	846.913
232	15	91423543	0.0125532	0.0019683	1.79999e-10	393193	ieu-b-107	rs6224	T	G	0.473585	apolipoprotein A-I || id:ieu-b-107	TRUE	reported	igd	0.000103437	40.6747
233	15	102068658	0.0161057	0.00225649	9.49948e-13	393193	ieu-b-107	rs1037117	A	G	0.254731	apolipoprotein A-I || id:ieu-b-107	TRUE	reported	igd	0.000129548	50.9437
234	16	29979064	-0.0111779	0.00202925	3.59998e-08	393193	ieu-b-107	rs71380411	T	C	0.423959	apolipoprotein A-I || id:ieu-b-107	TRUE	reported	igd	7.71632e-05	30.3422
235	16	56579961	-0.0797507	0.00879219	1.20005e-19	393193	ieu-b-107	rs75152587	T	G	0.012759	apolipoprotein A-I || id:ieu-b-107	TRUE	reported	igd	0.000209208	82.2759
236	16	57157206	-0.018423	0.00195245	3.90032e-21	393193	ieu-b-107	rs2305696	T	C	0.486258	apolipoprotein A-I || id:ieu-b-107	TRUE	reported	igd	0.00022639	89.0346
237	16	57235644	-0.0165422	0.00195706	2.80027e-17	393193	ieu-b-107	rs4330777	A	G	0.475043	apolipoprotein A-I || id:ieu-b-107	TRUE	reported	igd	0.000181674	71.4457
238	16	88039447	-0.0130768	0.00197499	3.59998e-11	393193	ieu-b-107	rs11641548	C	A	0.43959	apolipoprotein A-I || id:ieu-b-107	TRUE	reported	igd	0.000111486	43.84
239	16	68878721	-0.0298646	0.00372792	1.10002e-15	393193	ieu-b-107	rs74025321	G	A	0.074272	apolipoprotein A-I || id:ieu-b-107	TRUE	reported	igd	0.000163194	64.1768
240	16	72156666	0.0189094	0.00267946	1.69981e-12	393193	ieu-b-107	rs35909200	G	T	0.157388	apolipoprotein A-I || id:ieu-b-107	TRUE	reported	igd	0.000126649	49.8034
241	16	15139594	-0.0124025	0.00197989	3.69999e-10	393193	ieu-b-107	rs34955778	C	T	0.418701	apolipoprotein A-I || id:ieu-b-107	TRUE	reported	igd	9.979e-05	39.2405
242	16	56711375	-0.0617963	0.00494325	7.39946e-36	393193	ieu-b-107	rs4784709	A	T	0.959184	apolipoprotein A-I || id:ieu-b-107	TRUE	reported	igd	0.000397303	156.278
243	16	81534790	0.0285287	0.00212908	6.09958e-41	393193	ieu-b-107	rs2925979	C	T	0.69987	apolipoprotein A-I || id:ieu-b-107	TRUE	reported	igd	0.000456432	179.547
244	16	28139077	0.0166688	0.00227684	2.49977e-13	393193	ieu-b-107	rs33042	A	G	0.246125	apolipoprotein A-I || id:ieu-b-107	TRUE	reported	igd	0.000136295	53.5971
245	16	56162685	0.0581829	0.0104937	2.90001e-08	393193	ieu-b-107	rs144475339	C	G	0.01056	apolipoprotein A-I || id:ieu-b-107	TRUE	reported	igd	7.81796e-05	30.7419
246	16	56834234	-0.0855866	0.00337218	4.19759e-142	393193	ieu-b-107	rs79984435	A	G	0.092203	apolipoprotein A-I || id:ieu-b-107	TRUE	reported	igd	0.00163559	644.151
247	16	56985139	0.114993	0.00199407	1e-200	393193	ieu-b-107	rs9989419	G	A	0.60551	apolipoprotein A-I || id:ieu-b-107	TRUE	reported	igd	0.00838684	3325.52
248	16	67972194	-0.0570866	0.00310344	1.39991e-75	393193	ieu-b-107	rs200561116	A	AT	0.885895	apolipoprotein A-I || id:ieu-b-107	TRUE	reported	igd	0.00085981	338.36
249	17	4083923	-0.0118613	0.00212624	2.39999e-08	393193	ieu-b-107	rs12943517	A	G	0.310724	apolipoprotein A-I || id:ieu-b-107	TRUE	reported	igd	7.91407e-05	31.1199
250	17	16851834	-0.0127148	0.00204635	5.19996e-10	393193	ieu-b-107	rs3818716	T	C	0.364549	apolipoprotein A-I || id:ieu-b-107	TRUE	reported	igd	9.81772e-05	38.6062
251	17	41809207	-0.136427	0.00627244	6.9024e-105	393193	ieu-b-107	rs145947882	C	A	0.026076	apolipoprotein A-I || id:ieu-b-107	TRUE	reported	igd	0.00120171	473.07
252	17	66827491	-0.0223626	0.00236278	2.90001e-21	393193	ieu-b-107	rs7216643	T	C	0.223559	apolipoprotein A-I || id:ieu-b-107	TRUE	reported	igd	0.000227768	89.5769
253	17	7455707	-0.0155496	0.00217141	8.00018e-13	393193	ieu-b-107	rs78608249	T	C	0.29008	apolipoprotein A-I || id:ieu-b-107	TRUE	reported	igd	0.000130404	51.2805
254	17	28661769	-0.0174387	0.00209523	8.60003e-17	393193	ieu-b-107	rs6505176	G	T	0.331623	apolipoprotein A-I || id:ieu-b-107	TRUE	reported	igd	0.00017615	69.2728
255	17	8107979	-0.0135158	0.00197236	7.29962e-12	393193	ieu-b-107	rs7503353	T	G	0.532015	apolipoprotein A-I || id:ieu-b-107	TRUE	reported	igd	0.000119414	46.9579
256	17	37746847	0.0255755	0.00220821	5.10035e-31	393193	ieu-b-107	rs4795386	G	A	0.723594	apolipoprotein A-I || id:ieu-b-107	TRUE	reported	igd	0.000341047	134.142
257	17	76386406	0.0303341	0.00205373	2.29985e-49	393193	ieu-b-107	rs145773899	C	T	0.543091	apolipoprotein A-I || id:ieu-b-107	TRUE	reported	igd	0.000554535	218.159
258	17	26695832	-0.0214336	0.00199927	8.10028e-27	393193	ieu-b-107	rs2071379	G	A	0.595245	apolipoprotein A-I || id:ieu-b-107	TRUE	reported	igd	0.000292223	114.933
259	17	40781561	-0.0180909	0.00218637	1.29987e-16	393193	ieu-b-107	rs34138141	T	G	0.280674	apolipoprotein A-I || id:ieu-b-107	TRUE	reported	igd	0.000174097	68.4653
260	17	481604	-0.0152398	0.00254853	2.19999e-09	393193	ieu-b-107	rs11870735	T	C	0.180979	apolipoprotein A-I || id:ieu-b-107	TRUE	reported	igd	9.09356e-05	35.7583
261	17	1994071	-0.013626	0.00198867	7.29962e-12	393193	ieu-b-107	rs3760230	G	C	0.579267	apolipoprotein A-I || id:ieu-b-107	TRUE	reported	igd	0.000119386	46.9471
262	18	47429022	0.0319587	0.00288956	1.99986e-28	393193	ieu-b-107	rs2298624	T	C	0.132474	apolipoprotein A-I || id:ieu-b-107	TRUE	reported	igd	0.00031101	122.324
263	18	21069269	0.0115362	0.00197395	5.1e-09	393193	ieu-b-107	rs8098618	T	C	0.479414	apolipoprotein A-I || id:ieu-b-107	TRUE	reported	igd	8.6858e-05	34.1547
264	18	46617871	0.0436944	0.00696137	3.50002e-10	393193	ieu-b-107	rs78965095	T	C	0.02028	apolipoprotein A-I || id:ieu-b-107	TRUE	reported	igd	0.000100187	39.3967
265	18	47109955	0.335992	0.00855615	1e-200	393193	ieu-b-107	rs77960347	G	A	0.01329	apolipoprotein A-I || id:ieu-b-107	TRUE	reported	igd	0.00390657	1542.05
266	18	19641009	-0.01986	0.00240757	1.59993e-16	393193	ieu-b-107	rs4632228	T	G	0.209496	apolipoprotein A-I || id:ieu-b-107	TRUE	reported	igd	0.000173029	68.0453
267	18	46781014	0.0494709	0.00674777	2.29985e-13	393193	ieu-b-107	rs150237291	C	T	0.021812	apolipoprotein A-I || id:ieu-b-107	TRUE	reported	igd	0.000136683	53.7498
268	18	2981398	-0.0165331	0.00215035	1.50003e-14	393193	ieu-b-107	rs681869	T	C	0.704152	apolipoprotein A-I || id:ieu-b-107	TRUE	reported	igd	0.000150321	59.1137
269	18	47171888	0.096182	0.00257748	1e-200	393193	ieu-b-107	rs8086351	G	C	0.824039	apolipoprotein A-I || id:ieu-b-107	TRUE	reported	igd	0.00352903	1392.5
270	18	57735552	-0.0213669	0.00221605	5.30029e-22	393193	ieu-b-107	rs7238484	T	G	0.268307	apolipoprotein A-I || id:ieu-b-107	TRUE	reported	igd	0.000236383	92.9655
271	19	11269893	0.021302	0.00200107	1.80011e-26	393193	ieu-b-107	rs76213248	T	C	0.410374	apolipoprotein A-I || id:ieu-b-107	TRUE	reported	igd	0.000288128	113.322
272	19	45411941	-0.102539	0.00271512	1e-200	393193	ieu-b-107	rs429358	C	T	0.154478	apolipoprotein A-I || id:ieu-b-107	TRUE	reported	igd	0.00361428	1426.26
273	19	52343496	-0.0134097	0.00216974	6.4e-10	393193	ieu-b-107	rs12462109	T	C	0.287067	apolipoprotein A-I || id:ieu-b-107	TRUE	reported	igd	9.71348e-05	38.1962
274	19	3408665	-0.0114556	0.0020561	2.5e-08	393193	ieu-b-107	rs4807462	T	A	0.359573	apolipoprotein A-I || id:ieu-b-107	TRUE	reported	igd	7.89418e-05	31.0417
275	19	54800500	0.0390583	0.00235452	8.4004e-62	393193	ieu-b-107	rs367070	G	A	0.225382	apolipoprotein A-I || id:ieu-b-107	TRUE	reported	igd	0.000699379	275.182
276	19	8466254	-0.0257904	0.00201461	1.59993e-37	393193	ieu-b-107	rs10404380	A	C	0.604801	apolipoprotein A-I || id:ieu-b-107	TRUE	reported	igd	0.000416627	163.882
277	19	45251156	0.0188372	0.00201158	7.59976e-21	393193	ieu-b-107	rs2965169	C	A	0.388716	apolipoprotein A-I || id:ieu-b-107	TRUE	reported	igd	0.000222975	87.6912
278	19	45423944	0.122697	0.00690208	1.10002e-70	393193	ieu-b-107	rs144311893	T	C	0.021987	apolipoprotein A-I || id:ieu-b-107	TRUE	reported	igd	0.00080307	316.014
279	19	45442528	0.0373935	0.0020925	1.99986e-71	393193	ieu-b-107	rs12977604	G	C	0.499196	apolipoprotein A-I || id:ieu-b-107	TRUE	reported	igd	0.000811527	319.344
280	19	11347657	-0.10808	0.00533159	2.29985e-91	393193	ieu-b-107	rs737338	T	C	0.035108	apolipoprotein A-I || id:ieu-b-107	TRUE	reported	igd	0.00104404	410.937
281	19	18614935	0.0151586	0.00249926	1.29999e-09	393193	ieu-b-107	rs7251640	C	T	0.194006	apolipoprotein A-I || id:ieu-b-107	TRUE	reported	igd	9.35511e-05	36.7869
282	19	33900257	0.0228493	0.00208825	7.29962e-28	393193	ieu-b-107	rs8103728	G	C	0.669595	apolipoprotein A-I || id:ieu-b-107	TRUE	reported	igd	0.000304399	119.723
283	20	33104592	-0.0161362	0.00214155	4.90004e-14	393193	ieu-b-107	rs2424993	C	G	0.697876	apolipoprotein A-I || id:ieu-b-107	TRUE	reported	igd	0.00014437	56.7733
284	20	62372148	-0.0152419	0.00209559	3.50026e-13	393193	ieu-b-107	rs6062510	C	G	0.674412	apolipoprotein A-I || id:ieu-b-107	TRUE	reported	igd	0.000134524	52.9009
285	20	22146056	0.0114668	0.00197074	5.89997e-09	393193	ieu-b-107	rs11481448	A	AT	0.497412	apolipoprotein A-I || id:ieu-b-107	TRUE	reported	igd	8.60959e-05	33.8551
286	20	42819289	-0.0578594	0.00552791	1.20005e-25	393193	ieu-b-107	rs201877296	A	T	0.03739	apolipoprotein A-I || id:ieu-b-107	TRUE	reported	igd	0.000278547	109.553
287	20	43042364	-0.149001	0.00566244	1.30017e-152	393193	ieu-b-107	rs1800961	T	C	0.031062	apolipoprotein A-I || id:ieu-b-107	TRUE	reported	igd	0.00175793	692.419
288	20	571467	-0.0494186	0.0080641	8.9e-10	393193	ieu-b-107	rs144033177	C	A	0.015828	apolipoprotein A-I || id:ieu-b-107	TRUE	reported	igd	9.55041e-05	37.5549
289	20	17596155	-0.0287721	0.0027161	3.19963e-26	393193	ieu-b-107	rs1132274	A	C	0.154087	apolipoprotein A-I || id:ieu-b-107	TRUE	reported	igd	0.000285313	112.215
290	20	30061695	0.0185812	0.00292074	2e-10	393193	ieu-b-107	rs6057911	G	C	0.131284	apolipoprotein A-I || id:ieu-b-107	TRUE	reported	igd	0.000102923	40.4725
291	20	46279531	0.0121751	0.00197748	7.39997e-10	393193	ieu-b-107	rs2256720	C	T	0.444499	apolipoprotein A-I || id:ieu-b-107	TRUE	reported	igd	9.63992e-05	37.9069
292	20	46340596	0.0264226	0.00242837	1.39991e-27	393193	ieu-b-107	rs4239651	C	T	0.79439	apolipoprotein A-I || id:ieu-b-107	TRUE	reported	igd	0.000301013	118.391
293	21	46907287	-0.0182291	0.00246656	1.50003e-13	393193	ieu-b-107	rs9977268	T	C	0.19875	apolipoprotein A-I || id:ieu-b-107	TRUE	reported	igd	0.000138893	54.6191
294	21	46271452	-0.0214751	0.00197484	1.50003e-27	393193	ieu-b-107	rs235314	T	C	0.532284	apolipoprotein A-I || id:ieu-b-107	TRUE	reported	igd	0.000300656	118.251
295	22	38572526	0.0200344	0.00198398	5.60015e-24	393193	ieu-b-107	rs133015	G	C	0.44	apolipoprotein A-I || id:ieu-b-107	TRUE	reported	igd	0.000259274	101.971
296	22	21922456	-0.0321639	0.00251317	1.69981e-37	393193	ieu-b-107	rs11089620	G	C	0.188588	apolipoprotein A-I || id:ieu-b-107	TRUE	reported	igd	0.000416396	163.792
297	22	39125074	0.0130171	0.00213798	1.09999e-09	393193	ieu-b-107	rs4820346	G	C	0.692925	apolipoprotein A-I || id:ieu-b-107	TRUE	reported	igd	9.42702e-05	37.0697
298	22	44340904	-0.0199868	0.00233124	1e-17	393193	ieu-b-107	rs2294915	T	C	0.231744	apolipoprotein A-I || id:ieu-b-107	TRUE	reported	igd	0.000186907	73.5039
299	22	30931307	-0.0174956	0.00230014	2.80027e-14	393193	ieu-b-107	rs9608972	C	T	0.241455	apolipoprotein A-I || id:ieu-b-107	TRUE	reported	igd	0.000147123	57.8558
