# Supplementary material for: Lipid Profiles, Telomere Length, and the Risk of Malignant Tumors: A Mendelian Randomization and Mediation Analysis
Source: Biomedicines. 2024 Dec 25;13(1):13. doi: 10.3390/biomedicines13010013 (PMC11760878; doi:10.3390/biomedicines13010013)
Supplement: Supplementary file 1 [file biomedicines-13-00013-s001.zip › Table S3 IVs and F-Values of APOB.xlsx]

## Sheet: 03.expo_IVs2_for_exposure_add_F
	chr.exposure	pos.exposure	beta.exposure	se.exposure	pval.exposure	samplesize.exposure	id.exposure	SNP	effect_allele.exposure	other_allele.exposure	eaf.exposure	exposure	mr_keep.exposure	pval_origin.exposure	data_source.exposure	r2	F
1	1	25773708	0.0292255	0.00212054	3.29989e-43	439214	ieu-b-108	rs34596921	T	TA	0.579898	apolipoprotein B || id:ieu-b-108	TRUE	reported	igd	0.000432282	189.945
2	1	27021913	0.0903258	0.00692945	7.70016e-39	439214	ieu-b-108	rs114165349	C	G	0.023148	apolipoprotein B || id:ieu-b-108	TRUE	reported	igd	0.000386707	169.912
3	1	55521313	0.0407634	0.00217172	1.29987e-78	439214	ieu-b-108	rs472495	T	G	0.649019	apolipoprotein B || id:ieu-b-108	TRUE	reported	igd	0.00080151	352.315
4	1	62930106	-0.0185253	0.0030889	2e-09	439214	ieu-b-108	rs77083979	A	G	0.13275	apolipoprotein B || id:ieu-b-108	TRUE	reported	igd	8.18863e-05	35.9684
5	1	93034023	0.0159957	0.00247804	1.09999e-10	439214	ieu-b-108	rs1556562	T	G	0.790018	apolipoprotein B || id:ieu-b-108	TRUE	reported	igd	9.48577e-05	41.6666
6	1	109807283	-0.127721	0.00308568	1e-200	439214	ieu-b-108	rs6657811	T	A	0.129938	apolipoprotein B || id:ieu-b-108	TRUE	reported	igd	0.00388558	1713.25
7	1	110106663	-0.0201193	0.00273998	2.09991e-13	439214	ieu-b-108	rs5776986	G	GT	0.810501	apolipoprotein B || id:ieu-b-108	TRUE	reported	igd	0.000122744	53.9174
8	1	110241316	0.0264394	0.00351614	5.50047e-14	439214	ieu-b-108	rs57754494	A	G	0.115557	apolipoprotein B || id:ieu-b-108	TRUE	reported	igd	0.000128718	56.5417
9	1	198994619	0.0141028	0.00231955	1.2e-09	439214	ieu-b-108	rs6667939	T	C	0.71873	apolipoprotein B || id:ieu-b-108	TRUE	reported	igd	8.4157e-05	36.9659
10	1	234853059	0.0358479	0.00207937	1.29987e-66	439214	ieu-b-108	rs556107	T	C	0.523242	apolipoprotein B || id:ieu-b-108	TRUE	reported	igd	0.000676229	297.209
11	1	27061607	-0.0248285	0.00425095	5.19996e-09	439214	ieu-b-108	rs35465692	AT	A	0.908333	apolipoprotein B || id:ieu-b-108	TRUE	reported	igd	7.76639e-05	34.1136
12	1	55505647	-0.345954	0.00790085	1e-200	439214	ieu-b-108	rs11591147	T	G	0.017452	apolipoprotein B || id:ieu-b-108	TRUE	reported	igd	0.00434632	1917.29
13	1	55694188	0.0516569	0.00532804	3.19963e-22	439214	ieu-b-108	rs111928762	G	A	0.039955	apolipoprotein B || id:ieu-b-108	TRUE	reported	igd	0.00021397	93.9982
14	1	109725404	0.0621212	0.0103688	2.1e-09	439214	ieu-b-108	rs188608977	T	G	0.010581	apolipoprotein B || id:ieu-b-108	TRUE	reported	igd	8.17167e-05	35.8939
15	1	109834039	-0.0684968	0.00943874	4.00037e-13	439214	ieu-b-108	rs17036085	G	A	0.012178	apolipoprotein B || id:ieu-b-108	TRUE	reported	igd	0.00011989	52.6636
16	1	10799577	-0.0156231	0.00217266	6.4003e-13	439214	ieu-b-108	rs12046278	C	T	0.34509	apolipoprotein B || id:ieu-b-108	TRUE	reported	igd	0.000117713	51.7069
17	1	16512586	0.0152136	0.00213952	1.20005e-12	439214	ieu-b-108	rs12078100	G	C	0.623091	apolipoprotein B || id:ieu-b-108	TRUE	reported	igd	0.000115108	50.5626
18	1	55466303	-0.018802	0.00323408	6.1e-09	439214	ieu-b-108	rs55637835	T	C	0.120855	apolipoprotein B || id:ieu-b-108	TRUE	reported	igd	7.69479e-05	33.7991
19	1	109831268	-0.132408	0.00950251	3.90032e-44	439214	ieu-b-108	rs6689611	A	G	0.012374	apolipoprotein B || id:ieu-b-108	TRUE	reported	igd	0.000441859	194.156
20	1	109840169	-0.11643	0.0066216	3.29989e-69	439214	ieu-b-108	rs76186504	T	C	0.025023	apolipoprotein B || id:ieu-b-108	TRUE	reported	igd	0.000703432	309.173
21	1	182125704	-0.0145634	0.00220815	4.19952e-11	439214	ieu-b-108	rs144926613	T	TTGGAGGGCAGACTAGCCCAGGCCC	0.671796	apolipoprotein B || id:ieu-b-108	TRUE	reported	igd	9.9026e-05	43.4977
22	1	221029841	0.0162948	0.00220437	1.39991e-13	439214	ieu-b-108	rs2807854	C	T	0.671334	apolipoprotein B || id:ieu-b-108	TRUE	reported	igd	0.000124394	54.6421
23	1	246891260	0.0122017	0.00207321	4e-09	439214	ieu-b-108	rs6426328	T	G	0.489784	apolipoprotein B || id:ieu-b-108	TRUE	reported	igd	7.88576e-05	34.6379
24	1	230295789	-0.0233243	0.00212188	4.19952e-28	439214	ieu-b-108	rs10127775	T	A	0.60619	apolipoprotein B || id:ieu-b-108	TRUE	reported	igd	0.00027503	120.83
25	1	234773373	0.0141364	0.00217403	7.89951e-11	439214	ieu-b-108	rs478975	A	G	0.642584	apolipoprotein B || id:ieu-b-108	TRUE	reported	igd	9.62562e-05	42.2809
26	2	27730940	-0.0495555	0.00211469	1.90108e-121	439214	ieu-b-108	rs1260326	C	T	0.604525	apolipoprotein B || id:ieu-b-108	TRUE	reported	igd	0.00124874	549.147
27	2	43850522	0.0142576	0.00211213	1.50003e-11	439214	ieu-b-108	rs11901691	A	C	0.577074	apolipoprotein B || id:ieu-b-108	TRUE	reported	igd	0.000103736	45.5669
28	2	165528876	-0.0161286	0.00211805	2.60016e-14	439214	ieu-b-108	rs13389219	T	C	0.392571	apolipoprotein B || id:ieu-b-108	TRUE	reported	igd	0.000132004	57.9854
29	2	204317553	0.0135724	0.00207851	6.59933e-11	439214	ieu-b-108	rs7603427	T	C	0.53344	apolipoprotein B || id:ieu-b-108	TRUE	reported	igd	9.70713e-05	42.639
30	2	21077208	-0.11153	0.0118551	5.10035e-21	439214	ieu-b-108	rs115692156	G	A	0.00884	apolipoprotein B || id:ieu-b-108	TRUE	reported	igd	0.000201469	88.5056
31	2	21086334	-0.0687023	0.0101987	1.59993e-11	439214	ieu-b-108	rs138026891	T	C	0.010569	apolipoprotein B || id:ieu-b-108	TRUE	reported	igd	0.000103308	45.3786
32	2	21477029	0.0509038	0.00532869	1.29987e-21	439214	ieu-b-108	rs35764292	G	A	0.040457	apolipoprotein B || id:ieu-b-108	TRUE	reported	igd	0.000207727	91.2552
33	2	109064447	0.0159241	0.00263918	1.6e-09	439214	ieu-b-108	rs148150904	TTAAAG	T	0.189665	apolipoprotein B || id:ieu-b-108	TRUE	reported	igd	8.28819e-05	36.4057
34	2	44069772	-0.0903607	0.00418412	1.99986e-103	439214	ieu-b-108	rs75331444	A	G	0.065607	apolipoprotein B || id:ieu-b-108	TRUE	reported	igd	0.00106075	466.39
35	2	118845121	-0.0343097	0.00345194	2.80027e-23	439214	ieu-b-108	rs150474434	A	G	0.101399	apolipoprotein B || id:ieu-b-108	TRUE	reported	igd	0.000224871	98.7883
36	2	234665498	0.0288066	0.0041573	4.19952e-12	439214	ieu-b-108	rs11568318	A	C	0.066251	apolipoprotein B || id:ieu-b-108	TRUE	reported	igd	0.000109304	48.0131
37	2	242396694	-0.0121985	0.00211702	8.30004e-09	439214	ieu-b-108	rs374929797	C	T	0.443034	apolipoprotein B || id:ieu-b-108	TRUE	reported	igd	7.55882e-05	33.2017
38	2	44077225	-0.0430516	0.00398578	3.40017e-27	439214	ieu-b-108	rs7590687	C	T	0.923067	apolipoprotein B || id:ieu-b-108	TRUE	reported	igd	0.000265559	116.668
39	2	64928603	0.0139101	0.00226938	8.79995e-10	439214	ieu-b-108	rs12471768	C	T	0.704041	apolipoprotein B || id:ieu-b-108	TRUE	reported	igd	8.55328e-05	37.5702
40	2	121306440	-0.0244302	0.00210465	3.80014e-31	439214	ieu-b-108	rs17050272	A	G	0.40926	apolipoprotein B || id:ieu-b-108	TRUE	reported	igd	0.00030668	134.739
41	2	135629927	0.0134202	0.00209668	1.5e-10	439214	ieu-b-108	rs12469941	T	C	0.400959	apolipoprotein B || id:ieu-b-108	TRUE	reported	igd	9.32689e-05	40.9687
42	2	158464849	-0.0226288	0.00397212	1.2e-08	439214	ieu-b-108	rs10201242	A	G	0.073779	apolipoprotein B || id:ieu-b-108	TRUE	reported	igd	7.38873e-05	32.4546
43	2	169830328	-0.0203449	0.00211842	7.70016e-22	439214	ieu-b-108	rs2287622	G	A	0.602775	apolipoprotein B || id:ieu-b-108	TRUE	reported	igd	0.000209952	92.2327
44	2	216300185	0.0141509	0.00235577	1.89998e-09	439214	ieu-b-108	rs1250258	T	C	0.736741	apolipoprotein B || id:ieu-b-108	TRUE	reported	igd	8.21468e-05	36.0828
45	2	21216815	0.0841137	0.00214492	1e-200	439214	ieu-b-108	rs62122481	A	C	0.376906	apolipoprotein B || id:ieu-b-108	TRUE	reported	igd	0.00348913	1537.83
46	2	62988169	-0.0196981	0.00222973	1e-18	439214	ieu-b-108	rs4671050	T	G	0.316138	apolipoprotein B || id:ieu-b-108	TRUE	reported	igd	0.00017766	78.0445
47	2	203527979	0.0180783	0.0020715	2.60016e-18	439214	ieu-b-108	rs7569317	C	T	0.530625	apolipoprotein B || id:ieu-b-108	TRUE	reported	igd	0.000173378	76.1629
48	3	69820400	-0.0146084	0.00224287	7.39946e-11	439214	ieu-b-108	rs5849920	G	GT	0.363839	apolipoprotein B || id:ieu-b-108	TRUE	reported	igd	9.65782e-05	42.4224
49	3	122064369	0.0159506	0.00238162	2.09991e-11	439214	ieu-b-108	rs12054451	G	T	0.259497	apolipoprotein B || id:ieu-b-108	TRUE	reported	igd	0.000102115	44.8546
50	3	12327431	-0.0182624	0.00238248	1.80011e-14	439214	ieu-b-108	rs13076933	G	T	0.259424	apolipoprotein B || id:ieu-b-108	TRUE	reported	igd	0.000133759	58.7564
51	3	32535382	-0.0317059	0.00365151	3.90032e-18	439214	ieu-b-108	rs9834932	G	A	0.088856	apolipoprotein B || id:ieu-b-108	TRUE	reported	igd	0.000171627	75.3934
52	3	58420613	-0.0263353	0.00377144	2.90001e-12	439214	ieu-b-108	rs71311871	G	A	0.08307	apolipoprotein B || id:ieu-b-108	TRUE	reported	igd	0.000111004	48.7596
53	3	52492085	0.0269271	0.0045666	3.69999e-09	439214	ieu-b-108	rs4687614	A	G	0.945247	apolipoprotein B || id:ieu-b-108	TRUE	reported	igd	7.91558e-05	34.7689
54	3	132217703	-0.0412221	0.00464641	7.19946e-19	439214	ieu-b-108	rs113177823	A	G	0.054098	apolipoprotein B || id:ieu-b-108	TRUE	reported	igd	0.000179172	78.7088
55	3	135980425	0.0152202	0.0021958	4.19952e-12	439214	ieu-b-108	rs71637095	G	T	0.341498	apolipoprotein B || id:ieu-b-108	TRUE	reported	igd	0.000109378	48.0456
56	3	142648844	-0.015551	0.00228244	9.49948e-12	439214	ieu-b-108	rs11709868	T	G	0.297035	apolipoprotein B || id:ieu-b-108	TRUE	reported	igd	0.000105681	46.4212
57	4	3443931	-0.0229367	0.00215262	1.59993e-26	439214	ieu-b-108	rs13108218	G	A	0.614849	apolipoprotein B || id:ieu-b-108	TRUE	reported	igd	0.000258427	113.534
58	4	124758773	0.0214934	0.00332019	9.60064e-11	439214	ieu-b-108	rs58148580	T	C	0.10978	apolipoprotein B || id:ieu-b-108	TRUE	reported	igd	9.5404e-05	41.9066
59	4	26080549	0.0152817	0.00262327	5.69994e-09	439214	ieu-b-108	rs2137234	C	T	0.195281	apolipoprotein B || id:ieu-b-108	TRUE	reported	igd	7.72587e-05	33.9356
60	4	69373407	0.023248	0.00248318	7.8001e-21	439214	ieu-b-108	rs9884390	C	T	0.234076	apolipoprotein B || id:ieu-b-108	TRUE	reported	igd	0.000199523	87.6502
61	4	100239319	0.0385152	0.00631264	1.09999e-09	439214	ieu-b-108	rs1229984	C	T	0.97281	apolipoprotein B || id:ieu-b-108	TRUE	reported	igd	8.4748e-05	37.2255
62	4	7222253	0.0124572	0.00214057	5.89997e-09	439214	ieu-b-108	rs4689088	A	G	0.618684	apolipoprotein B || id:ieu-b-108	TRUE	reported	igd	7.71032e-05	33.8673
63	4	40428010	0.0148256	0.00239561	6.1e-10	439214	ieu-b-108	rs278981	C	T	0.758151	apolipoprotein B || id:ieu-b-108	TRUE	reported	igd	8.71923e-05	38.2993
64	4	81167309	-0.0161746	0.00229432	1.80011e-12	439214	ieu-b-108	rs11099097	T	C	0.291413	apolipoprotein B || id:ieu-b-108	TRUE	reported	igd	0.000113145	49.7001
65	4	74177397	0.0423576	0.00734377	8e-09	439214	ieu-b-108	rs72663045	G	T	0.020719	apolipoprotein B || id:ieu-b-108	TRUE	reported	igd	7.57383e-05	33.2677
66	5	52095024	-0.0633493	0.00526644	2.49977e-33	439214	ieu-b-108	rs116734477	T	C	0.040814	apolipoprotein B || id:ieu-b-108	TRUE	reported	igd	0.000329329	144.693
67	5	74472939	0.0352503	0.00216546	1.39991e-59	439214	ieu-b-108	rs7707394	A	G	0.357327	apolipoprotein B || id:ieu-b-108	TRUE	reported	igd	0.000602958	264.986
68	5	156391628	0.0312135	0.00215543	1.59993e-47	439214	ieu-b-108	rs6874202	C	T	0.634225	apolipoprotein B || id:ieu-b-108	TRUE	reported	igd	0.000477236	209.708
69	5	74656539	0.0549288	0.00212005	5.19996e-148	439214	ieu-b-108	rs12916	C	T	0.400485	apolipoprotein B || id:ieu-b-108	TRUE	reported	igd	0.00152605	671.284
70	5	122848876	0.019942	0.00208686	1.20005e-21	439214	ieu-b-108	rs7734476	A	G	0.550001	apolipoprotein B || id:ieu-b-108	TRUE	reported	igd	0.000207866	91.3164
71	5	71932487	-0.0177486	0.00273845	9.09913e-11	439214	ieu-b-108	rs28590710	A	G	0.196795	apolipoprotein B || id:ieu-b-108	TRUE	reported	igd	9.56315e-05	42.0065
72	5	131755651	-0.0200281	0.00266165	5.30029e-14	439214	ieu-b-108	rs1003533	T	C	0.188327	apolipoprotein B || id:ieu-b-108	TRUE	reported	igd	0.000128898	56.6208
73	6	16126934	-0.0227685	0.00225861	6.70039e-24	439214	ieu-b-108	rs7746081	A	G	0.30414	apolipoprotein B || id:ieu-b-108	TRUE	reported	igd	0.000231318	101.621
74	6	29944184	0.0164137	0.00207374	2.49977e-15	439214	ieu-b-108	rs3823376	T	C	0.502185	apolipoprotein B || id:ieu-b-108	TRUE	reported	igd	0.000142615	62.6473
75	6	100602753	-0.0190492	0.00242335	3.80014e-15	439214	ieu-b-108	rs9496567	A	G	0.243555	apolipoprotein B || id:ieu-b-108	TRUE	reported	igd	0.000140664	61.7901
76	6	160710851	0.0404476	0.00286539	2.99985e-45	439214	ieu-b-108	rs3127580	T	C	0.155127	apolipoprotein B || id:ieu-b-108	TRUE	reported	igd	0.000453466	199.258
77	6	26098474	-0.0537922	0.00390806	4.19952e-43	439214	ieu-b-108	rs79220007	C	T	0.076094	apolipoprotein B || id:ieu-b-108	TRUE	reported	igd	0.000431174	189.459
78	6	42924932	-0.0199476	0.00210823	2.99985e-21	439214	ieu-b-108	rs6940814	G	A	0.587465	apolipoprotein B || id:ieu-b-108	TRUE	reported	igd	0.000203789	89.5248
79	6	43764551	0.0149035	0.00209447	1.10002e-12	439214	ieu-b-108	rs1358980	T	C	0.483147	apolipoprotein B || id:ieu-b-108	TRUE	reported	igd	0.000115266	50.6321
80	6	139842576	-0.012576	0.00217168	7.00003e-09	439214	ieu-b-108	rs4052908	AATT	A	0.636165	apolipoprotein B || id:ieu-b-108	TRUE	reported	igd	7.63456e-05	33.5345
81	6	160578069	0.0667337	0.00906368	1.80011e-13	439214	ieu-b-108	rs146534110	T	G	0.013315	apolipoprotein B || id:ieu-b-108	TRUE	reported	igd	0.00012341	54.21
82	6	160922870	0.0864463	0.00771098	3.59998e-29	439214	ieu-b-108	rs117733303	G	A	0.01842	apolipoprotein B || id:ieu-b-108	TRUE	reported	igd	0.000286071	125.682
83	6	11839042	-0.0227347	0.00398012	1.09999e-08	439214	ieu-b-108	rs147539187	G	C	0.073744	apolipoprotein B || id:ieu-b-108	TRUE	reported	igd	7.4281e-05	32.6275
84	6	32601288	0.0348659	0.0026847	1.50003e-38	439214	ieu-b-108	rs72848251	A	G	0.195485	apolipoprotein B || id:ieu-b-108	TRUE	reported	igd	0.000383855	168.659
85	6	116316882	0.0148392	0.00211668	2.39994e-12	439214	ieu-b-108	rs3822855	T	G	0.401636	apolipoprotein B || id:ieu-b-108	TRUE	reported	igd	0.000111889	49.1483
86	6	32412388	0.0245813	0.00255516	6.59933e-22	439214	ieu-b-108	rs4935356	A	T	0.243914	apolipoprotein B || id:ieu-b-108	TRUE	reported	igd	0.000210672	92.549
87	6	160985526	0.0868026	0.00387054	2.19786e-111	439214	ieu-b-108	rs118039278	A	G	0.078706	apolipoprotein B || id:ieu-b-108	TRUE	reported	igd	0.0011438	502.945
88	6	127446790	0.0177235	0.00208937	2.19989e-17	439214	ieu-b-108	rs9482772	C	T	0.448075	apolipoprotein B || id:ieu-b-108	TRUE	reported	igd	0.000163803	71.9559
89	6	160543148	0.0629791	0.0040818	1e-53	439214	ieu-b-108	rs12208357	T	C	0.07008	apolipoprotein B || id:ieu-b-108	TRUE	reported	igd	0.000541724	238.061
90	7	21449451	0.0134005	0.00210735	2e-10	439214	ieu-b-108	rs28406917	T	C	0.427571	apolipoprotein B || id:ieu-b-108	TRUE	reported	igd	9.20561e-05	40.4359
91	7	73010442	-0.0215939	0.00261336	1.39991e-16	439214	ieu-b-108	rs13247874	T	C	0.197154	apolipoprotein B || id:ieu-b-108	TRUE	reported	igd	0.000155425	68.275
92	7	100216773	-0.0170824	0.00245825	3.69999e-12	439214	ieu-b-108	rs10953298	T	C	0.236254	apolipoprotein B || id:ieu-b-108	TRUE	reported	igd	0.000109931	48.2885
93	7	21604916	0.0345326	0.00253303	2.60016e-42	439214	ieu-b-108	rs4470903	G	C	0.214994	apolipoprotein B || id:ieu-b-108	TRUE	reported	igd	0.000422978	185.856
94	7	97977268	-0.0212571	0.00267849	2.09991e-15	439214	ieu-b-108	rs112758337	A	G	0.185556	apolipoprotein B || id:ieu-b-108	TRUE	reported	igd	0.00014338	62.9834
95	7	44582331	0.0312042	0.00266416	1.10002e-31	439214	ieu-b-108	rs2073547	G	A	0.183953	apolipoprotein B || id:ieu-b-108	TRUE	reported	igd	0.000312244	137.184
96	7	87110640	-0.0158986	0.00270418	4.09996e-09	439214	ieu-b-108	rs45537841	T	C	0.180708	apolipoprotein B || id:ieu-b-108	TRUE	reported	igd	7.8693e-05	34.5656
97	7	130437124	-0.0138317	0.00207813	2.80027e-11	439214	ieu-b-108	rs13230111	G	A	0.492349	apolipoprotein B || id:ieu-b-108	TRUE	reported	igd	0.000100852	44.3
98	8	9173209	0.0200133	0.00209504	1.29987e-21	439214	ieu-b-108	rs7012637	A	G	0.473809	apolipoprotein B || id:ieu-b-108	TRUE	reported	igd	0.000207724	91.2538
99	8	18254509	0.0160188	0.00286821	2.30001e-08	439214	ieu-b-108	rs35583283	C	G	0.155243	apolipoprotein B || id:ieu-b-108	TRUE	reported	igd	7.10119e-05	31.1915
100	8	19824492	-0.0295019	0.00229451	7.8001e-38	439214	ieu-b-108	rs13702	C	T	0.287911	apolipoprotein B || id:ieu-b-108	TRUE	reported	igd	0.000376253	165.317
101	8	21928227	-0.0210021	0.00292183	6.59933e-13	439214	ieu-b-108	rs59328596	A	G	0.148104	apolipoprotein B || id:ieu-b-108	TRUE	reported	igd	0.000117622	51.667
102	8	55433151	0.0187619	0.00260759	6.20012e-13	439214	ieu-b-108	rs10087526	G	T	0.198764	apolipoprotein B || id:ieu-b-108	TRUE	reported	igd	0.000117855	51.7694
103	8	59392324	-0.0291083	0.00220081	6.20012e-40	439214	ieu-b-108	rs9297994	A	G	0.664535	apolipoprotein B || id:ieu-b-108	TRUE	reported	igd	0.000398125	174.931
104	8	116667539	-0.0185263	0.00231348	1.20005e-15	439214	ieu-b-108	rs2737263	T	G	0.280253	apolipoprotein B || id:ieu-b-108	TRUE	reported	igd	0.000145984	64.1274
105	8	126631687	0.0138403	0.00235387	4.09996e-09	439214	ieu-b-108	rs3860846	T	C	0.275298	apolipoprotein B || id:ieu-b-108	TRUE	reported	igd	7.87074e-05	34.572
106	8	141988687	0.0117382	0.00214286	4.30002e-08	439214	ieu-b-108	rs28814720	G	A	0.519754	apolipoprotein B || id:ieu-b-108	TRUE	reported	igd	6.8314e-05	30.0064
107	8	145031968	0.0182553	0.00217539	4.79954e-17	439214	ieu-b-108	rs55831924	T	C	0.361347	apolipoprotein B || id:ieu-b-108	TRUE	reported	igd	0.000160309	70.4209
108	8	126500031	-0.07256	0.00212854	1e-200	439214	ieu-b-108	rs28601761	G	C	0.418842	apolipoprotein B || id:ieu-b-108	TRUE	reported	igd	0.0026388	1162.06
109	9	15305378	0.0185579	0.00270151	6.4003e-12	439214	ieu-b-108	rs581080	C	G	0.818992	apolipoprotein B || id:ieu-b-108	TRUE	reported	igd	0.000107429	47.1892
110	9	78730766	-0.0121606	0.00211507	8.99995e-09	439214	ieu-b-108	rs6560499	A	G	0.575961	apolipoprotein B || id:ieu-b-108	TRUE	reported	igd	7.52578e-05	33.0566
111	9	136141870	0.0410869	0.00267778	3.90032e-53	439214	ieu-b-108	rs2519093	T	C	0.184543	apolipoprotein B || id:ieu-b-108	TRUE	reported	igd	0.000535733	235.426
112	9	139320069	-0.0170557	0.00223016	1.99986e-14	439214	ieu-b-108	rs10448340	G	T	0.319766	apolipoprotein B || id:ieu-b-108	TRUE	reported	igd	0.000133148	58.4878
113	9	2640759	-0.0259729	0.00417003	4.70002e-10	439214	ieu-b-108	rs3780181	G	A	0.067627	apolipoprotein B || id:ieu-b-108	TRUE	reported	igd	8.83177e-05	38.7936
114	9	22081850	-0.017332	0.00207721	7.19946e-17	439214	ieu-b-108	rs6475606	T	C	0.484473	apolipoprotein B || id:ieu-b-108	TRUE	reported	igd	0.000158486	69.6201
115	10	52373245	0.0419216	0.00699731	2.1e-09	439214	ieu-b-108	rs80276949	A	G	0.022675	apolipoprotein B || id:ieu-b-108	TRUE	reported	igd	8.1715e-05	35.8931
116	10	95052021	0.012077	0.00211012	1e-08	439214	ieu-b-108	rs2761311	T	C	0.571902	apolipoprotein B || id:ieu-b-108	TRUE	reported	igd	7.45753e-05	32.7568
117	10	124686656	0.0137267	0.00210335	6.79986e-11	439214	ieu-b-108	rs10794579	C	T	0.575021	apolipoprotein B || id:ieu-b-108	TRUE	reported	igd	9.69596e-05	42.59
118	10	71094504	-0.0209325	0.00334727	4e-10	439214	ieu-b-108	rs17476364	C	T	0.108391	apolipoprotein B || id:ieu-b-108	TRUE	reported	igd	8.90319e-05	39.1074
119	10	94839642	-0.0241729	0.00208746	5.19996e-31	439214	ieu-b-108	rs2068888	A	G	0.4508	apolipoprotein B || id:ieu-b-108	TRUE	reported	igd	0.00030522	134.097
120	10	103984390	0.0261595	0.0041275	2.30001e-10	439214	ieu-b-108	rs116093870	C	T	0.06791	apolipoprotein B || id:ieu-b-108	TRUE	reported	igd	9.14469e-05	40.1682
121	10	115786233	-0.0228563	0.00313773	3.19963e-13	439214	ieu-b-108	rs72823013	A	G	0.126195	apolipoprotein B || id:ieu-b-108	TRUE	reported	igd	0.000120796	53.0614
122	10	18494666	0.0171563	0.00286751	2.19999e-09	439214	ieu-b-108	rs1277762	T	C	0.843312	apolipoprotein B || id:ieu-b-108	TRUE	reported	igd	8.1494e-05	35.7961
123	11	5677158	-0.0428485	0.00689551	5.19996e-10	439214	ieu-b-108	rs7108486	C	T	0.023722	apolipoprotein B || id:ieu-b-108	TRUE	reported	igd	8.79071e-05	38.6133
124	11	61588305	-0.0450573	0.00218206	1e-94	439214	ieu-b-108	rs174564	G	A	0.348509	apolipoprotein B || id:ieu-b-108	TRUE	reported	igd	0.000969838	426.378
125	11	116648917	-0.0765255	0.00305668	2.50035e-138	439214	ieu-b-108	rs964184	C	G	0.86677	apolipoprotein B || id:ieu-b-108	TRUE	reported	igd	0.00142501	626.773
126	11	116714293	0.0785766	0.011117	1.59993e-12	439214	ieu-b-108	rs141469619	G	A	0.00989	apolipoprotein B || id:ieu-b-108	TRUE	reported	igd	0.000113733	49.9585
127	11	5701074	0.0414121	0.004036	1.10002e-24	439214	ieu-b-108	rs11601507	A	C	0.069438	apolipoprotein B || id:ieu-b-108	TRUE	reported	igd	0.000239647	105.281
128	11	30533622	-0.0118734	0.00214585	3.09999e-08	439214	ieu-b-108	rs546240	T	C	0.619967	apolipoprotein B || id:ieu-b-108	TRUE	reported	igd	6.9702e-05	30.6161
129	11	18664241	0.0219536	0.00238777	3.80014e-20	439214	ieu-b-108	rs10832963	G	T	0.744199	apolipoprotein B || id:ieu-b-108	TRUE	reported	igd	0.000192427	84.5327
130	11	66183801	-0.0162677	0.00265126	8.50002e-10	439214	ieu-b-108	rs77498041	A	G	0.19111	apolipoprotein B || id:ieu-b-108	TRUE	reported	igd	8.57105e-05	37.6483
131	11	126244955	0.0481874	0.00338596	5.79963e-46	439214	ieu-b-108	rs4307732	A	G	0.105893	apolipoprotein B || id:ieu-b-108	TRUE	reported	igd	0.000460921	202.536
132	12	9061971	0.0152893	0.00250351	1e-09	439214	ieu-b-108	rs11047939	A	G	0.224841	apolipoprotein B || id:ieu-b-108	TRUE	reported	igd	8.49109e-05	37.2971
133	12	72179446	0.0432231	0.00745837	6.80002e-09	439214	ieu-b-108	rs61754230	T	C	0.019787	apolipoprotein B || id:ieu-b-108	TRUE	reported	igd	7.64601e-05	33.5847
134	12	121423285	-0.0216973	0.00224856	4.90004e-22	439214	ieu-b-108	rs11065384	C	T	0.690407	apolipoprotein B || id:ieu-b-108	TRUE	reported	igd	0.00021195	93.1109
135	12	50650057	0.0172687	0.00217691	2.09991e-15	439214	ieu-b-108	rs2160994	C	T	0.647429	apolipoprotein B || id:ieu-b-108	TRUE	reported	igd	0.000143252	62.9269
136	12	623129	0.0135528	0.0023664	1e-08	439214	ieu-b-108	rs35882350	G	A	0.261055	apolipoprotein B || id:ieu-b-108	TRUE	reported	igd	7.46746e-05	32.8004
137	12	124419728	-0.0183422	0.00220085	7.8001e-17	439214	ieu-b-108	rs11057397	T	C	0.337102	apolipoprotein B || id:ieu-b-108	TRUE	reported	igd	0.000158116	69.4576
138	12	125311720	0.0217967	0.00344421	2.5e-10	439214	ieu-b-108	rs11057837	T	C	0.102576	apolipoprotein B || id:ieu-b-108	TRUE	reported	igd	9.11772e-05	40.0498
139	12	53778650	0.0155774	0.00273619	1.2e-08	439214	ieu-b-108	rs2446066	T	G	0.17489	apolipoprotein B || id:ieu-b-108	TRUE	reported	igd	7.37886e-05	32.4112
140	12	111973358	0.0216847	0.00208463	2.39994e-25	439214	ieu-b-108	rs597808	G	A	0.515902	apolipoprotein B || id:ieu-b-108	TRUE	reported	igd	0.000246301	108.205
141	13	32959199	-0.0226439	0.00208185	1.50003e-27	439214	ieu-b-108	rs2238162	T	C	0.522997	apolipoprotein B || id:ieu-b-108	TRUE	reported	igd	0.000269284	118.305
142	13	114551993	0.021441	0.0022203	4.60045e-22	439214	ieu-b-108	rs6602909	C	T	0.327566	apolipoprotein B || id:ieu-b-108	TRUE	reported	igd	0.000212275	93.2534
143	14	24871926	0.0210752	0.00210348	1.29987e-23	439214	ieu-b-108	rs11621792	T	C	0.452905	apolipoprotein B || id:ieu-b-108	TRUE	reported	igd	0.000228503	100.384
144	14	70798289	0.0197194	0.00214984	4.60045e-20	439214	ieu-b-108	rs8016418	A	T	0.374825	apolipoprotein B || id:ieu-b-108	TRUE	reported	igd	0.000191521	84.1343
145	14	73616095	-0.0189374	0.00330287	9.80009e-09	439214	ieu-b-108	rs10151436	T	A	0.1121	apolipoprotein B || id:ieu-b-108	TRUE	reported	igd	7.48426e-05	32.8742
146	14	74250126	-0.0143675	0.00235876	1.09999e-09	439214	ieu-b-108	rs13379043	C	T	0.280473	apolipoprotein B || id:ieu-b-108	TRUE	reported	igd	8.4466e-05	37.1016
147	14	94768196	0.0374641	0.00515235	3.59998e-13	439214	ieu-b-108	rs145730801	C	T	0.044385	apolipoprotein B || id:ieu-b-108	TRUE	reported	igd	0.000120363	52.871
148	15	58722590	-0.0244043	0.00255807	1.39991e-21	439214	ieu-b-108	rs35980001	G	GC	0.786526	apolipoprotein B || id:ieu-b-108	TRUE	reported	igd	0.000207177	91.0135
149	15	58680954	-0.0193562	0.00213525	1.20005e-19	439214	ieu-b-108	rs2043085	C	T	0.612252	apolipoprotein B || id:ieu-b-108	TRUE	reported	igd	0.000187062	82.1752
150	15	75157721	-0.0128734	0.00212438	1.40001e-09	439214	ieu-b-108	rs71140104	C	CA	0.439537	apolipoprotein B || id:ieu-b-108	TRUE	reported	igd	8.36006e-05	36.7215
151	16	56991363	-0.0478017	0.00222241	1.30017e-102	439214	ieu-b-108	rs183130	T	C	0.323911	apolipoprotein B || id:ieu-b-108	TRUE	reported	igd	0.00105222	462.633
152	16	83980529	-0.0182854	0.00210073	3.19963e-18	439214	ieu-b-108	rs4782568	G	C	0.450839	apolipoprotein B || id:ieu-b-108	TRUE	reported	igd	0.000172472	75.7646
153	16	71855220	0.0182198	0.00215637	2.90001e-17	439214	ieu-b-108	rs12597418	A	G	0.368086	apolipoprotein B || id:ieu-b-108	TRUE	reported	igd	0.000162515	71.3902
154	16	72101525	0.0494204	0.00267088	1.9002e-76	439214	ieu-b-108	rs34042070	G	C	0.187904	apolipoprotein B || id:ieu-b-108	TRUE	reported	igd	0.000778913	342.375
155	16	56852822	-0.0131421	0.0021042	4.20001e-10	439214	ieu-b-108	rs1561139	T	G	0.424334	apolipoprotein B || id:ieu-b-108	TRUE	reported	igd	8.88057e-05	39.008
156	17	7080316	-0.0321831	0.00264686	5.10035e-34	439214	ieu-b-108	rs55714927	T	C	0.190338	apolipoprotein B || id:ieu-b-108	TRUE	reported	igd	0.000336489	147.84
157	17	45650196	-0.0288448	0.00207989	9.79941e-44	439214	ieu-b-108	rs12603290	C	T	0.514724	apolipoprotein B || id:ieu-b-108	TRUE	reported	igd	0.000437712	192.332
158	17	67081278	0.115967	0.00701839	2.49977e-61	439214	ieu-b-108	rs77542162	G	A	0.022483	apolipoprotein B || id:ieu-b-108	TRUE	reported	igd	0.000621223	273.018
159	17	27788769	-0.0418629	0.00743385	1.79999e-08	439214	ieu-b-108	rs34869792	A	T	0.032336	apolipoprotein B || id:ieu-b-108	TRUE	reported	igd	7.21977e-05	31.7124
160	17	29618023	0.0199983	0.00230836	4.60045e-18	439214	ieu-b-108	rs35278712	GAAAT	G	0.712187	apolipoprotein B || id:ieu-b-108	TRUE	reported	igd	0.000170855	75.0546
161	17	7571080	-0.0171431	0.00289199	3.09999e-09	439214	ieu-b-108	rs9894946	G	A	0.841118	apolipoprotein B || id:ieu-b-108	TRUE	reported	igd	7.99971e-05	35.1385
162	17	40522713	0.0205179	0.0037343	3.89996e-08	439214	ieu-b-108	rs112220485	C	T	0.085608	apolipoprotein B || id:ieu-b-108	TRUE	reported	igd	6.87292e-05	30.1888
163	17	67191270	-0.0278921	0.00310009	2.29985e-19	439214	ieu-b-108	rs72631343	G	C	0.128891	apolipoprotein B || id:ieu-b-108	TRUE	reported	igd	0.000184271	80.9491
164	17	17432220	0.0282637	0.00439664	1.29999e-10	439214	ieu-b-108	rs74454529	A	G	0.05994	apolipoprotein B || id:ieu-b-108	TRUE	reported	igd	9.40804e-05	41.3251
165	17	64210580	0.0646379	0.00603967	9.8992e-27	439214	ieu-b-108	rs1801689	C	A	0.030529	apolipoprotein B || id:ieu-b-108	TRUE	reported	igd	0.000260711	114.537
166	17	73868288	-0.0132194	0.00224306	3.79997e-09	439214	ieu-b-108	rs2199048	G	A	0.313756	apolipoprotein B || id:ieu-b-108	TRUE	reported	igd	7.90735e-05	34.7328
167	19	45134682	-0.33464	0.00708026	1e-200	439214	ieu-b-108	rs62119267	C	A	0.022316	apolipoprotein B || id:ieu-b-108	TRUE	reported	igd	0.00506032	2233.86
168	19	45241248	0.412271	0.00778939	1e-200	439214	ieu-b-108	rs200046586	C	CA	0.981247	apolipoprotein B || id:ieu-b-108	TRUE	reported	igd	0.00633755	2801.28
169	19	45225423	0.0390031	0.00513811	3.19963e-14	439214	ieu-b-108	rs11673631	C	G	0.043425	apolipoprotein B || id:ieu-b-108	TRUE	reported	igd	0.000131177	57.6222
170	19	45302504	-0.573249	0.00759178	1e-200	439214	ieu-b-108	rs148933445	A	G	0.021557	apolipoprotein B || id:ieu-b-108	TRUE	reported	igd	0.0128151	5701.61
171	19	45418486	0.246111	0.00769582	1e-200	439214	ieu-b-108	rs12691088	A	G	0.02091	apolipoprotein B || id:ieu-b-108	TRUE	reported	igd	0.00232309	1022.7
172	19	11187324	-0.165274	0.0031786	1e-200	439214	ieu-b-108	rs143020224	G	C	0.118569	apolipoprotein B || id:ieu-b-108	TRUE	reported	igd	0.00611781	2703.56
173	19	11227480	0.0436273	0.00209036	9.8992e-97	439214	ieu-b-108	rs2738447	C	A	0.592706	apolipoprotein B || id:ieu-b-108	TRUE	reported	igd	0.000990759	435.585
174	19	11302807	0.0145524	0.00208362	2.90001e-12	439214	ieu-b-108	rs7249565	A	G	0.41494	apolipoprotein B || id:ieu-b-108	TRUE	reported	igd	0.000111047	48.7787
175	19	19388500	-0.0908575	0.00388309	4.4978e-121	439214	ieu-b-108	rs8107974	T	A	0.075757	apolipoprotein B || id:ieu-b-108	TRUE	reported	igd	0.00124494	547.475
176	19	45227155	0.0717565	0.0105629	1.10002e-11	439214	ieu-b-108	rs150820726	T	A	0.010375	apolipoprotein B || id:ieu-b-108	TRUE	reported	igd	0.000105059	46.1481
177	19	45346666	0.183504	0.00917667	5.90065e-89	439214	ieu-b-108	rs148601586	G	C	0.013309	apolipoprotein B || id:ieu-b-108	TRUE	reported	igd	0.000909598	399.87
178	19	45360488	0.208536	0.0100741	3.50026e-95	439214	ieu-b-108	rs375972689	G	T	0.010683	apolipoprotein B || id:ieu-b-108	TRUE	reported	igd	0.000974653	428.497
179	19	45467132	0.0714986	0.00568647	2.99985e-36	439214	ieu-b-108	rs138692741	T	C	0.035781	apolipoprotein B || id:ieu-b-108	TRUE	reported	igd	0.000359813	158.091
180	19	45579242	-0.0517861	0.00867735	2.39999e-09	439214	ieu-b-108	rs150503754	C	T	0.014979	apolipoprotein B || id:ieu-b-108	TRUE	reported	igd	8.10851e-05	35.6164
181	19	45914283	0.0417009	0.00686676	1.29999e-09	439214	ieu-b-108	rs4803818	T	C	0.023044	apolipoprotein B || id:ieu-b-108	TRUE	reported	igd	8.39604e-05	36.8795
182	19	49114236	-0.0235286	0.0020918	2.39994e-29	439214	ieu-b-108	rs454715	G	T	0.582689	apolipoprotein B || id:ieu-b-108	TRUE	reported	igd	0.000287972	126.517
183	19	45513854	0.0335656	0.00533765	3.2e-10	439214	ieu-b-108	rs79149284	T	C	0.038377	apolipoprotein B || id:ieu-b-108	TRUE	reported	igd	9.00271e-05	39.5446
184	19	58662235	-0.0311143	0.00290126	7.8001e-27	439214	ieu-b-108	rs35081008	T	C	0.148139	apolipoprotein B || id:ieu-b-108	TRUE	reported	igd	0.000261792	115.012
185	20	5580789	0.0486153	0.00647857	6.20012e-14	439214	ieu-b-108	rs73075609	T	C	0.026797	apolipoprotein B || id:ieu-b-108	TRUE	reported	igd	0.00012819	56.31
186	20	17844684	-0.0303008	0.00219303	1.99986e-43	439214	ieu-b-108	rs2618566	T	G	0.659901	apolipoprotein B || id:ieu-b-108	TRUE	reported	igd	0.000434464	190.905
187	20	44551855	0.0423193	0.00260555	2.49977e-59	439214	ieu-b-108	rs6073958	C	T	0.198642	apolipoprotein B || id:ieu-b-108	TRUE	reported	igd	0.000600262	263.801
188	20	25208272	0.0156368	0.00207666	5.10035e-14	439214	ieu-b-108	rs3746337	T	C	0.489153	apolipoprotein B || id:ieu-b-108	TRUE	reported	igd	0.000129072	56.6974
189	20	62373983	0.0145175	0.00261621	2.90001e-08	439214	ieu-b-108	rs2256814	A	G	0.197913	apolipoprotein B || id:ieu-b-108	TRUE	reported	igd	7.01022e-05	30.7919
190	20	17792323	0.0138101	0.00221388	4.39997e-10	439214	ieu-b-108	rs969075	C	T	0.664927	apolipoprotein B || id:ieu-b-108	TRUE	reported	igd	8.85872e-05	38.912
191	20	39755154	0.0292319	0.00208189	8.69961e-45	439214	ieu-b-108	rs6072279	A	G	0.473669	apolipoprotein B || id:ieu-b-108	TRUE	reported	igd	0.00044867	197.15
192	20	62896110	0.0183445	0.00259488	1.59993e-12	439214	ieu-b-108	rs17569873	T	C	0.201289	apolipoprotein B || id:ieu-b-108	TRUE	reported	igd	0.000113776	49.9776
193	20	34107160	-0.0174615	0.00248326	1.99986e-12	439214	ieu-b-108	rs224391	C	G	0.227492	apolipoprotein B || id:ieu-b-108	TRUE	reported	igd	0.000112562	49.4444
194	20	39144286	-0.0253099	0.00223276	8.69961e-30	439214	ieu-b-108	rs6129620	A	T	0.338295	apolipoprotein B || id:ieu-b-108	TRUE	reported	igd	0.000292478	128.498
195	21	40686521	0.0173586	0.00210255	1.50003e-16	439214	ieu-b-108	rs1888488	T	C	0.565289	apolipoprotein B || id:ieu-b-108	TRUE	reported	igd	0.000155165	68.1608
196	21	33096103	0.0278083	0.0050196	2.99999e-08	439214	ieu-b-108	rs67038483	T	C	0.044994	apolipoprotein B || id:ieu-b-108	TRUE	reported	igd	6.98722e-05	30.6908
197	22	41272143	-0.0120708	0.00208392	6.90001e-09	439214	ieu-b-108	rs138354	C	T	0.534598	apolipoprotein B || id:ieu-b-108	TRUE	reported	igd	7.63837e-05	33.5512
198	22	50840573	0.0159299	0.00218001	2.70023e-13	439214	ieu-b-108	rs9616822	A	G	0.351376	apolipoprotein B || id:ieu-b-108	TRUE	reported	igd	0.000121557	53.3958
