# Supplementary material for: Lipid Profiles, Telomere Length, and the Risk of Malignant Tumors: A Mendelian Randomization and Mediation Analysis
Source: Biomedicines. 2024 Dec 25;13(1):13. doi: 10.3390/biomedicines13010013 (PMC11760878; doi:10.3390/biomedicines13010013)
Supplement: Supplementary file 1 [file biomedicines-13-00013-s001.zip › Table S4 IVs and F-Values of HDL.xlsx]

## Sheet: 03.expo_IVs2_for_exposure_add_F
	chr.exposure	pos.exposure	beta.exposure	se.exposure	pval.exposure	samplesize.exposure	id.exposure	SNP	effect_allele.exposure	other_allele.exposure	eaf.exposure	exposure	mr_keep.exposure	pval_origin.exposure	data_source.exposure	r2	F
1	1	27021913	-0.0810512	0.00636562	3.90032e-37	403943	ieu-b-109	rs114165349	C	G	0.023124	HDL cholesterol || id:ieu-b-109	TRUE	reported	igd	0.000401184	162.12
2	1	40035928	-0.0452296	0.00239482	1.50003e-79	403943	ieu-b-109	rs3768321	T	G	0.196691	HDL cholesterol || id:ieu-b-109	TRUE	reported	igd	0.000882259	356.695
3	1	110267651	-0.0145519	0.00222909	6.70039e-11	403943	ieu-b-109	rs12045101	T	C	0.240857	HDL cholesterol || id:ieu-b-109	TRUE	reported	igd	0.000105492	42.6169
4	1	220970028	0.0276562	0.00207854	2.09991e-40	403943	ieu-b-109	rs2642438	G	A	0.702698	HDL cholesterol || id:ieu-b-109	TRUE	reported	igd	0.000438084	177.038
5	1	224427133	-0.0277897	0.00508558	4.60002e-08	403943	ieu-b-109	rs76962725	A	G	0.037253	HDL cholesterol || id:ieu-b-109	TRUE	reported	igd	7.39153e-05	29.8596
6	1	145536716	0.0637585	0.0100718	2.39999e-10	403943	ieu-b-109	rs185073199	A	T	0.010267	HDL cholesterol || id:ieu-b-109	TRUE	reported	igd	9.91971e-05	40.0737
7	1	145630111	0.0491144	0.00841625	5.39995e-09	403943	ieu-b-109	rs75246752	C	G	0.012897	HDL cholesterol || id:ieu-b-109	TRUE	reported	igd	8.42993e-05	34.0548
8	1	161614490	0.0129458	0.00197832	6.00067e-11	403943	ieu-b-109	rs1771582	G	T	0.557402	HDL cholesterol || id:ieu-b-109	TRUE	reported	igd	0.000105998	42.8216
9	1	178515312	-0.018056	0.00190061	2.09991e-21	403943	ieu-b-109	rs4650994	A	G	0.531842	HDL cholesterol || id:ieu-b-109	TRUE	reported	igd	0.000223378	90.2516
10	1	182136401	-0.0257183	0.00202534	6.00067e-37	403943	ieu-b-109	rs61805075	A	G	0.328694	HDL cholesterol || id:ieu-b-109	TRUE	reported	igd	0.000399021	161.245
11	1	182328198	0.0436872	0.00756751	7.79992e-09	403943	ieu-b-109	rs141440048	T	C	0.017665	HDL cholesterol || id:ieu-b-109	TRUE	reported	igd	8.24986e-05	33.3273
12	1	23710475	0.0144252	0.00193744	9.70063e-14	403943	ieu-b-109	rs2298632	T	C	0.498073	HDL cholesterol || id:ieu-b-109	TRUE	reported	igd	0.000137217	55.4351
13	1	93846653	0.0288148	0.0024568	9.09913e-32	403943	ieu-b-109	rs771481	A	T	0.18382	HDL cholesterol || id:ieu-b-109	TRUE	reported	igd	0.000340427	137.559
14	1	205677148	0.0141665	0.00193802	2.70023e-13	403943	ieu-b-109	rs3747973	G	A	0.592542	HDL cholesterol || id:ieu-b-109	TRUE	reported	igd	0.000132261	53.4326
15	1	935222	-0.01241	0.00194099	1.6e-10	403943	ieu-b-109	rs2298214	A	C	0.577365	HDL cholesterol || id:ieu-b-109	TRUE	reported	igd	0.000101189	40.8785
16	1	25183636	0.0125354	0.0022762	3.59998e-08	403943	ieu-b-109	rs57760538	G	GT	0.762187	HDL cholesterol || id:ieu-b-109	TRUE	reported	igd	7.50763e-05	30.3287
17	1	63156043	0.0155365	0.00199819	7.50067e-15	403943	ieu-b-109	rs1168114	G	A	0.65237	HDL cholesterol || id:ieu-b-109	TRUE	reported	igd	0.00014964	60.4548
18	1	66078405	0.013664	0.00199336	7.10068e-12	403943	ieu-b-109	rs6693842	C	T	0.364844	HDL cholesterol || id:ieu-b-109	TRUE	reported	igd	0.000116309	46.9875
19	1	156038058	-0.0361204	0.00640878	1.7e-08	403943	ieu-b-109	rs61748951	A	C	0.024073	HDL cholesterol || id:ieu-b-109	TRUE	reported	igd	7.86321e-05	31.7652
20	1	171416256	-0.0184297	0.00326047	1.6e-08	403943	ieu-b-109	rs12740811	G	A	0.094047	HDL cholesterol || id:ieu-b-109	TRUE	reported	igd	7.909e-05	31.9502
21	1	212416989	0.0126835	0.00196658	1.09999e-10	403943	ieu-b-109	rs2516331	A	C	0.375524	HDL cholesterol || id:ieu-b-109	TRUE	reported	igd	0.000102965	41.5961
22	1	230297778	0.0596431	0.00195409	1e-200	403943	ieu-b-109	rs2281718	T	A	0.612575	HDL cholesterol || id:ieu-b-109	TRUE	reported	igd	0.00230097	931.599
23	1	109817590	0.0288629	0.00229106	2.19989e-36	403943	ieu-b-109	rs12740374	T	G	0.221008	HDL cholesterol || id:ieu-b-109	TRUE	reported	igd	0.00039275	158.71
24	1	110232983	0.031071	0.00212905	3.10027e-48	403943	ieu-b-109	rs140584594	G	A	0.729761	HDL cholesterol || id:ieu-b-109	TRUE	reported	igd	0.000526975	212.979
25	1	150940625	0.0214529	0.00229757	9.8992e-21	403943	ieu-b-109	rs267738	G	T	0.219354	HDL cholesterol || id:ieu-b-109	TRUE	reported	igd	0.000215785	87.1831
26	1	219673143	-0.0148213	0.00191599	1e-14	403943	ieu-b-109	rs12046972	C	T	0.564083	HDL cholesterol || id:ieu-b-109	TRUE	reported	igd	0.000148116	59.839
27	1	234853268	0.0152472	0.00190783	1.29987e-15	403943	ieu-b-109	rs557933	C	A	0.520349	HDL cholesterol || id:ieu-b-109	TRUE	reported	igd	0.000158093	63.8703
28	2	21231524	0.0592694	0.00235237	4.4978e-140	403943	ieu-b-109	rs676210	A	G	0.205227	HDL cholesterol || id:ieu-b-109	TRUE	reported	igd	0.00156909	634.816
29	2	100796850	0.0145946	0.00223535	6.59933e-11	403943	ieu-b-109	rs7583067	T	C	0.240114	HDL cholesterol || id:ieu-b-109	TRUE	reported	igd	0.000105518	42.6276
30	2	254215	0.0138956	0.00197564	1.99986e-12	403943	ieu-b-109	rs17713879	A	G	0.364695	HDL cholesterol || id:ieu-b-109	TRUE	reported	igd	0.000122452	49.4694
31	2	3639909	-0.0249227	0.00249807	1.9002e-23	403943	ieu-b-109	rs13402475	G	C	0.815115	HDL cholesterol || id:ieu-b-109	TRUE	reported	igd	0.000246351	99.5357
32	2	30478453	-0.0108666	0.00190325	1.09999e-08	403943	ieu-b-109	rs2362541	G	T	0.507519	HDL cholesterol || id:ieu-b-109	TRUE	reported	igd	8.06939e-05	32.5982
33	2	165528876	0.0277324	0.00194608	4.49987e-46	403943	ieu-b-109	rs13389219	T	C	0.392619	HDL cholesterol || id:ieu-b-109	TRUE	reported	igd	0.000502476	203.073
34	2	178126546	0.0120956	0.00204641	3.40001e-09	403943	ieu-b-109	rs2364723	C	G	0.319156	HDL cholesterol || id:ieu-b-109	TRUE	reported	igd	8.64792e-05	34.9355
35	2	227232047	0.012897	0.0021638	2.5e-09	403943	ieu-b-109	rs12475332	G	T	0.261038	HDL cholesterol || id:ieu-b-109	TRUE	reported	igd	8.79397e-05	35.5256
36	2	20371380	-0.0183154	0.00191879	1.39991e-21	403943	ieu-b-109	rs907866	A	G	0.445487	HDL cholesterol || id:ieu-b-109	TRUE	reported	igd	0.000225507	91.112
37	2	65279414	0.0149623	0.00196239	2.39994e-14	403943	ieu-b-109	rs2723065	G	A	0.376773	HDL cholesterol || id:ieu-b-109	TRUE	reported	igd	0.000143894	58.1332
38	2	85543222	0.0136654	0.00192434	1.20005e-12	403943	ieu-b-109	rs4599108	T	C	0.487654	HDL cholesterol || id:ieu-b-109	TRUE	reported	igd	0.000124826	50.4288
39	2	136407479	0.0167827	0.00217146	1.10002e-14	403943	ieu-b-109	rs1446585	G	A	0.244295	HDL cholesterol || id:ieu-b-109	TRUE	reported	igd	0.000147855	59.7335
40	2	147871114	0.0115829	0.00195974	3.40001e-09	403943	ieu-b-109	rs1083470	A	G	0.615717	HDL cholesterol || id:ieu-b-109	TRUE	reported	igd	8.64729e-05	34.933
41	2	42602387	0.0131918	0.0021847	1.6e-09	403943	ieu-b-109	rs12998038	T	C	0.258702	HDL cholesterol || id:ieu-b-109	TRUE	reported	igd	9.02537e-05	36.4605
42	2	58975143	-0.0106002	0.00191315	2.99999e-08	403943	ieu-b-109	rs12986742	C	T	0.475905	HDL cholesterol || id:ieu-b-109	TRUE	reported	igd	7.59936e-05	30.6993
43	2	66709468	0.0115225	0.00191933	1.89998e-09	403943	ieu-b-109	rs6705285	T	G	0.609068	HDL cholesterol || id:ieu-b-109	TRUE	reported	igd	8.92145e-05	36.0406
44	2	111839021	0.0128638	0.00215716	2.5e-09	403943	ieu-b-109	rs2196808	C	T	0.731961	HDL cholesterol || id:ieu-b-109	TRUE	reported	igd	8.80269e-05	35.5608
45	2	161091633	-0.0319379	0.00582274	4.09996e-08	403943	ieu-b-109	rs112350227	T	C	0.02764	HDL cholesterol || id:ieu-b-109	TRUE	reported	igd	7.44741e-05	30.0854
46	2	173916114	-0.01722	0.00254345	1.29987e-11	403943	ieu-b-109	rs59037995	A	AT	0.829216	HDL cholesterol || id:ieu-b-109	TRUE	reported	igd	0.000113462	45.8372
47	2	242237902	0.0150155	0.0019816	3.50026e-14	403943	ieu-b-109	rs59104589	T	C	0.358286	HDL cholesterol || id:ieu-b-109	TRUE	reported	igd	0.000142123	57.4177
48	2	48962291	-0.0223923	0.00223885	1.50003e-23	403943	ieu-b-109	rs17326656	T	G	0.238666	HDL cholesterol || id:ieu-b-109	TRUE	reported	igd	0.000247582	100.033
49	2	121347612	0.0147369	0.0022133	2.80027e-11	403943	ieu-b-109	rs11688682	C	G	0.270836	HDL cholesterol || id:ieu-b-109	TRUE	reported	igd	0.00010974	44.3332
50	2	203477868	-0.0206565	0.00208041	3.10027e-23	403943	ieu-b-109	rs72926946	A	C	0.296376	HDL cholesterol || id:ieu-b-109	TRUE	reported	igd	0.000244	98.5856
51	2	211540507	-0.0189073	0.00204367	2.19989e-20	403943	ieu-b-109	rs1047891	A	C	0.315582	HDL cholesterol || id:ieu-b-109	TRUE	reported	igd	0.000211848	85.5924
52	2	219699999	-0.0783702	0.00490443	1.80011e-57	403943	ieu-b-109	rs78058190	A	G	0.050415	HDL cholesterol || id:ieu-b-109	TRUE	reported	igd	0.000631728	255.342
53	2	227099180	-0.0434706	0.00198833	5.90201e-106	403943	ieu-b-109	rs2943645	T	C	0.646663	HDL cholesterol || id:ieu-b-109	TRUE	reported	igd	0.0011819	477.983
54	3	12271918	0.019019	0.00200148	1.99986e-21	403943	ieu-b-109	rs11456863	A	AT	0.64853	HDL cholesterol || id:ieu-b-109	TRUE	reported	igd	0.000223489	90.2965
55	3	15846011	0.0159634	0.00203024	3.80014e-15	403943	ieu-b-109	rs13097947	C	T	0.649315	HDL cholesterol || id:ieu-b-109	TRUE	reported	igd	0.000153027	61.8235
56	3	47172407	-0.0147841	0.00250895	3.79997e-09	403943	ieu-b-109	rs62246443	C	T	0.174261	HDL cholesterol || id:ieu-b-109	TRUE	reported	igd	8.59505e-05	34.7219
57	3	185537636	0.0113346	0.00206879	4.30002e-08	403943	ieu-b-109	rs113851927	G	GT	0.686597	HDL cholesterol || id:ieu-b-109	TRUE	reported	igd	7.43066e-05	30.0177
58	3	196094062	0.014042	0.00220858	2e-10	403943	ieu-b-109	rs4916426	G	GA	0.744685	HDL cholesterol || id:ieu-b-109	TRUE	reported	igd	0.000100062	40.4231
59	3	36960660	0.0115687	0.00193999	2.5e-09	403943	ieu-b-109	rs7622114	A	C	0.581017	HDL cholesterol || id:ieu-b-109	TRUE	reported	igd	8.80262e-05	35.5605
60	3	52501451	-0.0239454	0.00243213	7.19946e-23	403943	ieu-b-109	rs2159607	T	G	0.810874	HDL cholesterol || id:ieu-b-109	TRUE	reported	igd	0.000239909	96.9323
61	3	123054770	-0.0125748	0.00220598	1.2e-08	403943	ieu-b-109	rs72964564	C	A	0.250244	HDL cholesterol || id:ieu-b-109	TRUE	reported	igd	8.04348e-05	32.4935
62	3	50041313	0.0225207	0.00190864	3.90032e-32	403943	ieu-b-109	rs6765484	T	C	0.472827	HDL cholesterol || id:ieu-b-109	TRUE	reported	igd	0.000344545	139.224
63	3	108867705	0.0111652	0.00192369	6.49995e-09	403943	ieu-b-109	rs4855582	T	C	0.429621	HDL cholesterol || id:ieu-b-109	TRUE	reported	igd	8.33886e-05	33.6869
64	3	131642852	-0.0150376	0.00216684	3.90032e-12	403943	ieu-b-109	rs1225053	C	T	0.264492	HDL cholesterol || id:ieu-b-109	TRUE	reported	igd	0.000119215	48.1616
65	3	150066540	-0.0406667	0.00408672	2.49977e-23	403943	ieu-b-109	rs62271373	A	T	0.059972	HDL cholesterol || id:ieu-b-109	TRUE	reported	igd	0.000245076	99.0207
66	3	87037543	0.0220769	0.00332887	3.29989e-11	403943	ieu-b-109	rs13066793	G	A	0.090115	HDL cholesterol || id:ieu-b-109	TRUE	reported	igd	0.000108872	43.9825
67	3	133478557	-0.0108964	0.00191344	1.2e-08	403943	ieu-b-109	rs6762415	G	T	0.535292	HDL cholesterol || id:ieu-b-109	TRUE	reported	igd	8.02752e-05	32.4291
68	3	153238877	-0.0127407	0.0022658	1.89998e-08	403943	ieu-b-109	rs77320712	T	G	0.235452	HDL cholesterol || id:ieu-b-109	TRUE	reported	igd	7.82689e-05	31.6185
69	3	185822353	-0.0303325	0.00277034	6.70039e-28	403943	ieu-b-109	rs10513801	G	T	0.137151	HDL cholesterol || id:ieu-b-109	TRUE	reported	igd	0.000296689	119.88
70	3	185878140	0.0167458	0.00198206	2.90001e-17	403943	ieu-b-109	rs13087167	C	G	0.632997	HDL cholesterol || id:ieu-b-109	TRUE	reported	igd	0.000176678	71.3799
71	3	71679148	0.0149538	0.00193085	9.60064e-15	403943	ieu-b-109	rs830620	T	C	0.415386	HDL cholesterol || id:ieu-b-109	TRUE	reported	igd	0.000148464	59.9796
72	3	119529113	-0.0299026	0.00386524	1e-14	403943	ieu-b-109	rs3732356	T	G	0.933782	HDL cholesterol || id:ieu-b-109	TRUE	reported	igd	0.000148143	59.8498
73	3	135880410	0.0277595	0.00242471	2.39994e-30	403943	ieu-b-109	rs9647335	T	A	0.191928	HDL cholesterol || id:ieu-b-109	TRUE	reported	igd	0.000324372	131.069
74	3	160082284	-0.0113866	0.0019083	2.39999e-09	403943	ieu-b-109	rs76247316	C	T	0.479856	HDL cholesterol || id:ieu-b-109	TRUE	reported	igd	8.81326e-05	35.6035
75	3	185931174	0.0173197	0.00226775	2.19989e-14	403943	ieu-b-109	rs2268840	C	T	0.22846	HDL cholesterol || id:ieu-b-109	TRUE	reported	igd	0.00014438	58.3295
76	4	2250109	0.0149836	0.00273775	4.39997e-08	403943	ieu-b-109	rs880674	C	T	0.142056	HDL cholesterol || id:ieu-b-109	TRUE	reported	igd	7.41468e-05	29.9532
77	4	55526251	0.0139172	0.00195824	1.20005e-12	403943	ieu-b-109	rs2237035	T	G	0.385886	HDL cholesterol || id:ieu-b-109	TRUE	reported	igd	0.000125025	50.5091
78	4	87976359	-0.0193662	0.00195327	3.59998e-23	403943	ieu-b-109	rs1471251	T	A	0.398159	HDL cholesterol || id:ieu-b-109	TRUE	reported	igd	0.000243298	98.3019
79	4	103953389	-0.0152024	0.00267698	1.40001e-08	403943	ieu-b-109	rs1383732	G	A	0.149969	HDL cholesterol || id:ieu-b-109	TRUE	reported	igd	7.98324e-05	32.2502
80	4	120035180	0.0138083	0.00246597	2.1e-08	403943	ieu-b-109	rs10031010	A	G	0.184617	HDL cholesterol || id:ieu-b-109	TRUE	reported	igd	7.7616e-05	31.3547
81	4	967445	0.0164073	0.00192431	1.50003e-17	403943	ieu-b-109	rs13137144	A	G	0.461454	HDL cholesterol || id:ieu-b-109	TRUE	reported	igd	0.000179939	72.6979
82	4	18034463	-0.0154721	0.00279889	3.2e-08	403943	ieu-b-109	rs71603401	G	A	0.136851	HDL cholesterol || id:ieu-b-109	TRUE	reported	igd	7.56439e-05	30.558
83	4	26047616	-0.0253693	0.00254909	2.49977e-23	403943	ieu-b-109	rs73243877	G	A	0.168086	HDL cholesterol || id:ieu-b-109	TRUE	reported	igd	0.000245143	99.0477
84	4	37151533	0.0118698	0.00191595	5.80003e-10	403943	ieu-b-109	rs2098918	T	C	0.45513	HDL cholesterol || id:ieu-b-109	TRUE	reported	igd	9.50073e-05	38.381
85	4	69361445	0.0158824	0.00201914	3.69999e-15	403943	ieu-b-109	rs71269068	C	T	0.654265	HDL cholesterol || id:ieu-b-109	TRUE	reported	igd	0.000153149	61.8724
86	4	83917037	0.0127921	0.00216664	3.50002e-09	403943	ieu-b-109	rs13111599	G	A	0.737196	HDL cholesterol || id:ieu-b-109	TRUE	reported	igd	8.62884e-05	34.8584
87	4	24626903	-0.0111888	0.00195359	1e-08	403943	ieu-b-109	rs1395221	T	G	0.397646	HDL cholesterol || id:ieu-b-109	TRUE	reported	igd	8.11979e-05	32.8018
88	4	39700173	0.0140251	0.00190973	2.09991e-13	403943	ieu-b-109	rs1055582	T	C	0.505231	HDL cholesterol || id:ieu-b-109	TRUE	reported	igd	0.000133503	53.9344
89	4	103188709	-0.080346	0.00362445	6.99842e-109	403943	ieu-b-109	rs13107325	T	C	0.074942	HDL cholesterol || id:ieu-b-109	TRUE	reported	igd	0.00121506	491.408
90	4	106069013	-0.0129532	0.00236408	4.30002e-08	403943	ieu-b-109	rs62331150	T	G	0.205141	HDL cholesterol || id:ieu-b-109	TRUE	reported	igd	7.43152e-05	30.0212
91	4	146403165	0.0178695	0.00270341	3.80014e-11	403943	ieu-b-109	rs13144151	G	A	0.850001	HDL cholesterol || id:ieu-b-109	TRUE	reported	igd	0.000108152	43.6917
92	4	69533217	0.0112127	0.00192565	5.80003e-09	403943	ieu-b-109	rs1349852	C	A	0.475293	HDL cholesterol || id:ieu-b-109	TRUE	reported	igd	8.39284e-05	33.905
93	4	89723065	-0.0200444	0.00191167	1e-25	403943	ieu-b-109	rs6824451	A	G	0.464071	HDL cholesterol || id:ieu-b-109	TRUE	reported	igd	0.000272096	109.941
94	4	99796777	0.0139886	0.00193372	4.70002e-13	403943	ieu-b-109	rs7665587	C	T	0.42208	HDL cholesterol || id:ieu-b-109	TRUE	reported	igd	0.000129534	52.331
95	4	157706904	0.0118717	0.00204326	6.19998e-09	403943	ieu-b-109	rs4691379	T	C	0.318939	HDL cholesterol || id:ieu-b-109	TRUE	reported	igd	8.35646e-05	33.758
96	5	78475423	0.0120071	0.00195336	7.90005e-10	403943	ieu-b-109	rs10053349	C	T	0.390258	HDL cholesterol || id:ieu-b-109	TRUE	reported	igd	9.353e-05	37.7841
97	5	39522481	0.0133996	0.00199892	1.99986e-11	403943	ieu-b-109	rs2910949	G	T	0.354888	HDL cholesterol || id:ieu-b-109	TRUE	reported	igd	0.000111231	44.9356
98	5	55857025	0.0308032	0.00243282	9.70063e-37	403943	ieu-b-109	rs11429307	G	GT	0.808907	HDL cholesterol || id:ieu-b-109	TRUE	reported	igd	0.000396716	160.313
99	5	75003678	0.0190053	0.0019521	2.09991e-22	403943	ieu-b-109	rs2307111	C	T	0.394924	HDL cholesterol || id:ieu-b-109	TRUE	reported	igd	0.000234597	94.7858
100	5	158003020	-0.0196653	0.00226256	3.59998e-18	403943	ieu-b-109	rs2963468	G	A	0.235297	HDL cholesterol || id:ieu-b-109	TRUE	reported	igd	0.000186982	75.5438
101	5	1282414	-0.0122469	0.00201433	1.2e-09	403943	ieu-b-109	rs7725218	A	G	0.338422	HDL cholesterol || id:ieu-b-109	TRUE	reported	igd	9.15021e-05	36.9649
102	5	59337733	0.0114642	0.00199346	8.9e-09	403943	ieu-b-109	rs67016280	A	AT	0.547685	HDL cholesterol || id:ieu-b-109	TRUE	reported	igd	8.18685e-05	33.0727
103	5	103998895	-0.0111295	0.00195815	1.29999e-08	403943	ieu-b-109	rs34073570	C	CT	0.601311	HDL cholesterol || id:ieu-b-109	TRUE	reported	igd	7.99659e-05	32.3041
104	5	108656635	0.0113186	0.00194381	5.80003e-09	403943	ieu-b-109	rs1862205	A	G	0.404725	HDL cholesterol || id:ieu-b-109	TRUE	reported	igd	8.39308e-05	33.9059
105	5	112188456	0.0110337	0.00199469	3.2e-08	403943	ieu-b-109	rs454968	C	T	0.644812	HDL cholesterol || id:ieu-b-109	TRUE	reported	igd	7.57423e-05	30.5977
106	5	149211868	0.0133235	0.00206513	1.09999e-10	403943	ieu-b-109	rs32578	A	G	0.309015	HDL cholesterol || id:ieu-b-109	TRUE	reported	igd	0.000103033	41.6236
107	5	153360230	-0.0134141	0.00197553	1.10002e-11	403943	ieu-b-109	rs286965	C	T	0.632135	HDL cholesterol || id:ieu-b-109	TRUE	reported	igd	0.000114126	46.1056
108	5	180416174	-0.060325	0.00841064	7.39946e-13	403943	ieu-b-109	rs138354839	A	C	0.015099	HDL cholesterol || id:ieu-b-109	TRUE	reported	igd	0.000127339	51.444
109	5	53405314	-0.02987	0.00403491	1.29987e-13	403943	ieu-b-109	rs116006942	A	G	0.060798	HDL cholesterol || id:ieu-b-109	TRUE	reported	igd	0.000135651	54.8025
110	5	82815158	0.028084	0.0047884	4.49997e-09	403943	ieu-b-109	rs115912456	G	A	0.041265	HDL cholesterol || id:ieu-b-109	TRUE	reported	igd	8.51491e-05	34.3981
111	5	118729286	0.0164171	0.00215576	2.60016e-14	403943	ieu-b-109	rs1045241	T	C	0.271252	HDL cholesterol || id:ieu-b-109	TRUE	reported	igd	0.000143552	57.9949
112	5	127441861	-0.0148994	0.00221907	1.9002e-11	403943	ieu-b-109	rs9327468	A	C	0.755398	HDL cholesterol || id:ieu-b-109	TRUE	reported	igd	0.00011159	45.081
113	5	170612546	-0.0118996	0.00205717	7.29995e-09	403943	ieu-b-109	rs2339234	A	G	0.683004	HDL cholesterol || id:ieu-b-109	TRUE	reported	igd	8.28263e-05	33.4597
114	5	131121165	-0.0316669	0.00510538	5.60003e-10	403943	ieu-b-109	rs188502504	C	T	0.03643	HDL cholesterol || id:ieu-b-109	TRUE	reported	igd	9.52343e-05	38.4727
115	5	134441457	-0.0114752	0.00194192	3.40001e-09	403943	ieu-b-109	rs254562	G	A	0.409277	HDL cholesterol || id:ieu-b-109	TRUE	reported	igd	8.64371e-05	34.9185
116	6	34546560	-0.0275938	0.00314209	1.59993e-18	403943	ieu-b-109	rs2814982	T	C	0.102216	HDL cholesterol || id:ieu-b-109	TRUE	reported	igd	0.00019089	77.1229
117	6	41703041	-0.0141972	0.00219368	9.70063e-11	403943	ieu-b-109	rs6939861	A	G	0.261916	HDL cholesterol || id:ieu-b-109	TRUE	reported	igd	0.00010368	41.8848
118	6	98574560	0.0136601	0.00190807	8.10028e-13	403943	ieu-b-109	rs968050	T	C	0.48238	HDL cholesterol || id:ieu-b-109	TRUE	reported	igd	0.000126866	51.2527
119	6	143247161	0.0178151	0.00275536	1e-10	403943	ieu-b-109	rs62428831	C	T	0.141547	HDL cholesterol || id:ieu-b-109	TRUE	reported	igd	0.00010348	41.804
120	6	153457548	0.0146574	0.00190666	1.50003e-14	403943	ieu-b-109	rs1281959	G	C	0.525716	HDL cholesterol || id:ieu-b-109	TRUE	reported	igd	0.00014628	59.097
121	6	16825137	0.0131835	0.00210043	3.50002e-10	403943	ieu-b-109	rs1240820	A	G	0.293164	HDL cholesterol || id:ieu-b-109	TRUE	reported	igd	9.75175e-05	39.3952
122	6	30341480	-0.0116949	0.00194913	2e-09	403943	ieu-b-109	rs35224557	GT	G	0.597232	HDL cholesterol || id:ieu-b-109	TRUE	reported	igd	8.91154e-05	36.0006
123	6	31319923	-0.0302136	0.00238679	1e-36	403943	ieu-b-109	rs36057735	G	C	0.199089	HDL cholesterol || id:ieu-b-109	TRUE	reported	igd	0.000396537	160.241
124	6	109641874	0.0187888	0.00194559	4.60045e-22	403943	ieu-b-109	rs11381821	C	CA	0.530893	HDL cholesterol || id:ieu-b-109	TRUE	reported	igd	0.000230821	93.2595
125	6	139831981	0.0197069	0.00196961	1.39991e-23	403943	ieu-b-109	rs635769	C	T	0.628046	HDL cholesterol || id:ieu-b-109	TRUE	reported	igd	0.00024777	100.109
126	6	161008646	-0.0567846	0.00310319	8.49963e-75	403943	ieu-b-109	rs41272086	A	G	0.105505	HDL cholesterol || id:ieu-b-109	TRUE	reported	igd	0.000828256	334.844
127	6	20313120	-0.0121004	0.00208231	6.19998e-09	403943	ieu-b-109	rs9465693	A	C	0.304872	HDL cholesterol || id:ieu-b-109	TRUE	reported	igd	8.35896e-05	33.7681
128	6	116322349	0.0161905	0.00194099	7.29962e-17	403943	ieu-b-109	rs6934962	T	C	0.40151	HDL cholesterol || id:ieu-b-109	TRUE	reported	igd	0.000172218	69.578
129	6	139226630	-0.0108405	0.0019091	1.40001e-08	403943	ieu-b-109	rs2750411	G	T	0.4919	HDL cholesterol || id:ieu-b-109	TRUE	reported	igd	7.98154e-05	32.2433
130	6	7255610	0.0138981	0.00243644	1.2e-08	403943	ieu-b-109	rs75479205	G	A	0.189496	HDL cholesterol || id:ieu-b-109	TRUE	reported	igd	8.05461e-05	32.5385
131	6	32633065	0.0167023	0.00204471	3.10027e-16	403943	ieu-b-109	rs28746806	C	A	0.333604	HDL cholesterol || id:ieu-b-109	TRUE	reported	igd	0.000165157	66.7248
132	6	34335088	-0.0535763	0.00468184	2.49977e-30	403943	ieu-b-109	rs147627829	A	G	0.043706	HDL cholesterol || id:ieu-b-109	TRUE	reported	igd	0.000324079	130.951
133	6	42914749	0.0162321	0.00217549	8.60003e-14	403943	ieu-b-109	rs12205778	A	G	0.258895	HDL cholesterol || id:ieu-b-109	TRUE	reported	igd	0.000137802	55.6715
134	6	43757896	-0.0341901	0.00190975	1.10002e-71	403943	ieu-b-109	rs998584	A	C	0.482733	HDL cholesterol || id:ieu-b-109	TRUE	reported	igd	0.000792836	320.513
135	6	127452581	-0.0202674	0.00190382	1.80011e-26	403943	ieu-b-109	rs2800710	C	T	0.51821	HDL cholesterol || id:ieu-b-109	TRUE	reported	igd	0.00028048	113.329
136	6	163740322	-0.0134784	0.00194715	4.40048e-12	403943	ieu-b-109	rs9347737	G	A	0.428295	HDL cholesterol || id:ieu-b-109	TRUE	reported	igd	0.000118606	47.9155
137	7	12247330	-0.0121653	0.00201452	1.6e-09	403943	ieu-b-109	rs6460894	C	T	0.339247	HDL cholesterol || id:ieu-b-109	TRUE	reported	igd	9.02699e-05	36.467
138	7	17920253	-0.0272272	0.00194811	2.19989e-44	403943	ieu-b-109	rs17138358	C	G	0.398392	HDL cholesterol || id:ieu-b-109	TRUE	reported	igd	0.000483336	195.334
139	7	101737327	-0.0109672	0.0019342	1.40001e-08	403943	ieu-b-109	rs201441	G	T	0.580679	HDL cholesterol || id:ieu-b-109	TRUE	reported	igd	7.95855e-05	32.1504
140	7	1051664	-0.0204944	0.00192772	2.09991e-26	403943	ieu-b-109	rs10233430	C	T	0.427019	HDL cholesterol || id:ieu-b-109	TRUE	reported	igd	0.000279731	113.027
141	7	50289669	0.01764	0.00203822	4.90004e-18	403943	ieu-b-109	rs55935382	A	C	0.32503	HDL cholesterol || id:ieu-b-109	TRUE	reported	igd	0.000185393	74.9019
142	7	134669523	-0.0161895	0.00273371	3.2e-09	403943	ieu-b-109	rs73151974	T	C	0.144024	HDL cholesterol || id:ieu-b-109	TRUE	reported	igd	8.68169e-05	35.0719
143	7	26397239	0.0166573	0.0019113	2.90001e-18	403943	ieu-b-109	rs1534696	A	C	0.540992	HDL cholesterol || id:ieu-b-109	TRUE	reported	igd	0.000187996	75.9538
144	7	36179061	-0.0148127	0.00202533	2.60016e-13	403943	ieu-b-109	rs2726111	G	A	0.667447	HDL cholesterol || id:ieu-b-109	TRUE	reported	igd	0.000132403	53.4903
145	7	36269284	-0.0116029	0.00192757	1.79999e-09	403943	ieu-b-109	rs2098368	T	C	0.54591	HDL cholesterol || id:ieu-b-109	TRUE	reported	igd	8.9692e-05	36.2335
146	7	73039406	0.0372262	0.00237772	2.99985e-55	403943	ieu-b-109	rs35493868	G	C	0.202024	HDL cholesterol || id:ieu-b-109	TRUE	reported	igd	0.000606446	245.117
147	7	95011948	0.0294539	0.00474735	5.49997e-10	403943	ieu-b-109	rs183906992	C	T	0.04275	HDL cholesterol || id:ieu-b-109	TRUE	reported	igd	9.52844e-05	38.4929
148	7	106962948	0.0170396	0.00227819	7.50067e-14	403943	ieu-b-109	rs77605964	A	G	0.226924	HDL cholesterol || id:ieu-b-109	TRUE	reported	igd	0.000138471	55.9418
149	7	150331377	-0.0170378	0.00247025	5.30029e-12	403943	ieu-b-109	rs34940374	A	G	0.182973	HDL cholesterol || id:ieu-b-109	TRUE	reported	igd	0.000117754	47.5711
150	7	6456091	0.0258181	0.00214379	2.09991e-33	403943	ieu-b-109	rs13235365	T	C	0.273616	HDL cholesterol || id:ieu-b-109	TRUE	reported	igd	0.000358929	145.038
151	7	72823777	-0.0398667	0.0070049	1.29999e-08	403943	ieu-b-109	rs42125	G	A	0.023208	HDL cholesterol || id:ieu-b-109	TRUE	reported	igd	8.01792e-05	32.3903
152	7	109103912	0.0110554	0.00198306	2.5e-08	403943	ieu-b-109	rs12705595	A	G	0.37337	HDL cholesterol || id:ieu-b-109	TRUE	reported	igd	7.6935e-05	31.0796
153	7	130442603	-0.0306539	0.00194176	3.80014e-56	403943	ieu-b-109	rs34518086	C	CT	0.462705	HDL cholesterol || id:ieu-b-109	TRUE	reported	igd	0.000616584	249.217
154	7	150540196	-0.016879	0.00203772	1.20005e-16	403943	ieu-b-109	rs7794796	T	C	0.332335	HDL cholesterol || id:ieu-b-109	TRUE	reported	igd	0.000169828	68.6123
155	8	9183358	0.0872902	0.00329366	9.09913e-155	403943	ieu-b-109	rs9987289	G	A	0.908737	HDL cholesterol || id:ieu-b-109	TRUE	reported	igd	0.0017358	702.379
156	8	19871080	0.170089	0.00964674	1.39991e-69	403943	ieu-b-109	rs75609851	A	G	0.010454	HDL cholesterol || id:ieu-b-109	TRUE	reported	igd	0.000769019	310.877
157	8	19906156	-0.0440664	0.00634192	3.69999e-12	403943	ieu-b-109	rs140064750	C	T	0.024546	HDL cholesterol || id:ieu-b-109	TRUE	reported	igd	0.000119509	48.2805
158	8	19941656	0.0678721	0.00587239	6.70039e-31	403943	ieu-b-109	rs75662196	C	G	0.027941	HDL cholesterol || id:ieu-b-109	TRUE	reported	igd	0.00033059	133.583
159	8	95997165	-0.016225	0.00273721	3.09999e-09	403943	ieu-b-109	rs61596977	T	C	0.140363	HDL cholesterol || id:ieu-b-109	TRUE	reported	igd	8.69752e-05	35.1359
160	8	105907833	-0.0119226	0.00218189	4.60002e-08	403943	ieu-b-109	rs2290866	T	C	0.253153	HDL cholesterol || id:ieu-b-109	TRUE	reported	igd	7.39135e-05	29.8589
161	8	144302570	0.0331985	0.00243942	3.50026e-42	403943	ieu-b-109	rs7817574	C	T	0.185003	HDL cholesterol || id:ieu-b-109	TRUE	reported	igd	0.000458294	185.209
162	8	9149612	0.0204692	0.00318925	1.40001e-10	403943	ieu-b-109	rs330089	C	T	0.098081	HDL cholesterol || id:ieu-b-109	TRUE	reported	igd	0.000101967	41.1929
163	8	19662937	-0.0939759	0.00728238	4.19952e-38	403943	ieu-b-109	rs79153732	T	C	0.017377	HDL cholesterol || id:ieu-b-109	TRUE	reported	igd	0.000412085	166.527
164	8	71338185	-0.0150661	0.00193097	6.09958e-15	403943	ieu-b-109	rs10504477	C	T	0.412192	HDL cholesterol || id:ieu-b-109	TRUE	reported	igd	0.000150683	60.8763
165	8	103876780	0.0206138	0.00245873	5.10035e-17	403943	ieu-b-109	rs2247355	T	C	0.182679	HDL cholesterol || id:ieu-b-109	TRUE	reported	igd	0.00017398	70.2898
166	8	116601894	0.0316197	0.00191959	5.79963e-61	403943	ieu-b-109	rs6469605	T	C	0.568501	HDL cholesterol || id:ieu-b-109	TRUE	reported	igd	0.000671254	271.329
167	8	121870611	0.0179724	0.00229437	4.79954e-15	403943	ieu-b-109	rs71571682	T	TAC	0.234919	HDL cholesterol || id:ieu-b-109	TRUE	reported	igd	0.00015188	61.3597
168	8	19810787	0.133778	0.00346421	1e-200	403943	ieu-b-109	rs343	A	C	0.08307	HDL cholesterol || id:ieu-b-109	TRUE	reported	igd	0.00367824	1491.28
169	8	19817476	0.12651	0.00669305	1.10002e-79	403943	ieu-b-109	rs308	G	T	0.020639	HDL cholesterol || id:ieu-b-109	TRUE	reported	igd	0.000883685	357.272
170	8	72459889	-0.0259912	0.00353253	1.9002e-13	403943	ieu-b-109	rs13269725	G	A	0.078342	HDL cholesterol || id:ieu-b-109	TRUE	reported	igd	0.000133999	54.1351
171	8	73439070	0.0127918	0.00214104	2.30001e-09	403943	ieu-b-109	rs1431659	G	A	0.728463	HDL cholesterol || id:ieu-b-109	TRUE	reported	igd	8.83599e-05	35.6953
172	8	126480367	0.0360061	0.00199228	5.19996e-73	403943	ieu-b-109	rs4871603	T	C	0.653471	HDL cholesterol || id:ieu-b-109	TRUE	reported	igd	0.000807942	326.625
173	8	19910292	0.089343	0.00862169	3.69999e-25	403943	ieu-b-109	rs61435086	C	T	0.012312	HDL cholesterol || id:ieu-b-109	TRUE	reported	igd	0.000265767	107.383
174	8	34406540	0.0112399	0.00197917	1.40001e-08	403943	ieu-b-109	rs7826177	C	T	0.635428	HDL cholesterol || id:ieu-b-109	TRUE	reported	igd	7.98369e-05	32.252
175	8	126445055	-0.0440494	0.00442834	2.60016e-23	403943	ieu-b-109	rs72647336	A	G	0.056628	HDL cholesterol || id:ieu-b-109	TRUE	reported	igd	0.00024489	98.9455
176	8	144496772	-0.0149745	0.0023285	1.29999e-10	403943	ieu-b-109	rs4875043	C	A	0.216821	HDL cholesterol || id:ieu-b-109	TRUE	reported	igd	0.000102374	41.3571
177	8	9720946	0.0168525	0.00234262	6.29941e-13	403943	ieu-b-109	rs10108282	A	T	0.205724	HDL cholesterol || id:ieu-b-109	TRUE	reported	igd	0.0001281	51.7515
178	8	19692425	-0.0551041	0.00908791	1.29999e-09	403943	ieu-b-109	rs75032664	G	C	0.012909	HDL cholesterol || id:ieu-b-109	TRUE	reported	igd	9.10081e-05	36.7653
179	8	19845612	-0.0776969	0.00795635	1.59993e-22	403943	ieu-b-109	rs142288236	T	C	0.01469	HDL cholesterol || id:ieu-b-109	TRUE	reported	igd	0.000236024	95.3625
180	8	19872339	-0.144197	0.00563687	2.50035e-144	403943	ieu-b-109	rs80005209	G	T	0.029614	HDL cholesterol || id:ieu-b-109	TRUE	reported	igd	0.00161738	654.386
181	8	126629328	-0.020416	0.00211032	3.90032e-22	403943	ieu-b-109	rs4871624	G	T	0.286726	HDL cholesterol || id:ieu-b-109	TRUE	reported	igd	0.000231646	93.5928
182	9	107576246	-0.0333565	0.00240571	1e-43	403943	ieu-b-109	rs2297409	A	G	0.194635	HDL cholesterol || id:ieu-b-109	TRUE	reported	igd	0.000475716	192.253
183	9	107721423	0.0159741	0.00192237	9.60064e-17	403943	ieu-b-109	rs1125873	T	A	0.492135	HDL cholesterol || id:ieu-b-109	TRUE	reported	igd	0.000170909	69.0489
184	9	117129592	0.013468	0.00191042	1.80011e-12	403943	ieu-b-109	rs10119644	A	T	0.493902	HDL cholesterol || id:ieu-b-109	TRUE	reported	igd	0.00012302	49.6989
185	9	16728532	-0.0139757	0.00245569	1.29999e-08	403943	ieu-b-109	rs1411432	C	A	0.186415	HDL cholesterol || id:ieu-b-109	TRUE	reported	igd	8.01761e-05	32.389
186	9	106603816	0.0670758	0.010029	2.29985e-11	403943	ieu-b-109	rs74500135	C	T	0.009847	HDL cholesterol || id:ieu-b-109	TRUE	reported	igd	0.000110726	44.7316
187	9	28410683	-0.011989	0.00203583	3.89996e-09	403943	ieu-b-109	rs1412234	C	T	0.327133	HDL cholesterol || id:ieu-b-109	TRUE	reported	igd	8.58471e-05	34.6801
188	9	86552205	0.0152447	0.0023168	4.70002e-11	403943	ieu-b-109	rs7853377	G	A	0.216224	HDL cholesterol || id:ieu-b-109	TRUE	reported	igd	0.000107175	43.2971
189	9	131562232	-0.0131524	0.00211658	5.19996e-10	403943	ieu-b-109	rs2417125	G	A	0.284014	HDL cholesterol || id:ieu-b-109	TRUE	reported	igd	9.55826e-05	38.6134
190	9	136149830	0.0231547	0.00245365	3.80014e-21	403943	ieu-b-109	rs532436	A	G	0.184606	HDL cholesterol || id:ieu-b-109	TRUE	reported	igd	0.000220413	89.0535
191	9	136919416	0.0147205	0.00215114	7.70016e-12	403943	ieu-b-109	rs2520096	G	A	0.270192	HDL cholesterol || id:ieu-b-109	TRUE	reported	igd	0.000115914	46.828
192	9	19360567	0.0224884	0.00327553	6.59933e-12	403943	ieu-b-109	rs36036416	C	T	0.093353	HDL cholesterol || id:ieu-b-109	TRUE	reported	igd	0.000116676	47.1359
193	9	92177897	-0.0122524	0.00194377	2.90001e-10	403943	ieu-b-109	rs7036107	G	A	0.51098	HDL cholesterol || id:ieu-b-109	TRUE	reported	igd	9.83535e-05	39.7329
194	9	95382297	-0.0161688	0.00251034	1.2e-10	403943	ieu-b-109	rs12686780	T	C	0.174998	HDL cholesterol || id:ieu-b-109	TRUE	reported	igd	0.000102689	41.4847
195	9	107661742	-0.0686515	0.00216181	1e-200	403943	ieu-b-109	rs2740488	C	A	0.265328	HDL cholesterol || id:ieu-b-109	TRUE	reported	igd	0.00249036	1008.47
196	9	107732530	0.0288034	0.0052496	4.09996e-08	403943	ieu-b-109	rs147772065	C	G	0.034794	HDL cholesterol || id:ieu-b-109	TRUE	reported	igd	7.45217e-05	30.1046
197	9	15304782	0.0498241	0.00273951	6.4998e-74	403943	ieu-b-109	rs686030	A	C	0.858823	HDL cholesterol || id:ieu-b-109	TRUE	reported	igd	0.000818196	330.774
198	9	107586753	0.0465396	0.00284369	3.40017e-60	403943	ieu-b-109	rs2066714	C	T	0.128622	HDL cholesterol || id:ieu-b-109	TRUE	reported	igd	0.000662633	267.842
199	10	17265447	0.0127581	0.00193081	3.90032e-11	403943	ieu-b-109	rs11254464	C	T	0.423107	HDL cholesterol || id:ieu-b-109	TRUE	reported	igd	0.000108075	43.6607
200	10	33967489	-0.0172909	0.00262706	4.60045e-11	403943	ieu-b-109	rs34045894	A	G	0.15624	HDL cholesterol || id:ieu-b-109	TRUE	reported	igd	0.000107233	43.3205
201	10	115799477	0.014562	0.00219637	3.40017e-11	403943	ieu-b-109	rs4917675	C	T	0.254595	HDL cholesterol || id:ieu-b-109	TRUE	reported	igd	0.000108809	43.9571
202	10	33647091	0.0173063	0.0021841	2.29985e-15	403943	ieu-b-109	rs2804894	A	G	0.734831	HDL cholesterol || id:ieu-b-109	TRUE	reported	igd	0.000155409	62.7858
203	10	65191645	0.0138679	0.00190752	3.59998e-13	403943	ieu-b-109	rs7924036	T	G	0.503377	HDL cholesterol || id:ieu-b-109	TRUE	reported	igd	0.00013083	52.8544
204	10	80954251	0.0156949	0.00193455	4.90004e-16	403943	ieu-b-109	rs703966	A	G	0.418881	HDL cholesterol || id:ieu-b-109	TRUE	reported	igd	0.000162917	65.8196
205	10	126696496	-0.0116112	0.00191759	1.40001e-09	403943	ieu-b-109	rs1970811	C	T	0.457743	HDL cholesterol || id:ieu-b-109	TRUE	reported	igd	9.07576e-05	36.6641
206	10	33448764	-0.0233289	0.00409245	1.2e-08	403943	ieu-b-109	rs11009262	T	G	0.057318	HDL cholesterol || id:ieu-b-109	TRUE	reported	igd	8.0439e-05	32.4952
207	10	45978598	0.0287501	0.00223129	5.50047e-38	403943	ieu-b-109	rs11239536	A	T	0.240967	HDL cholesterol || id:ieu-b-109	TRUE	reported	igd	0.000410836	166.022
208	10	94839642	0.0191803	0.0019152	1.29987e-23	403943	ieu-b-109	rs2068888	A	G	0.450441	HDL cholesterol || id:ieu-b-109	TRUE	reported	igd	0.00024823	100.295
209	10	95309022	0.0238735	0.00288231	1.20005e-16	403943	ieu-b-109	rs10786114	T	C	0.874851	HDL cholesterol || id:ieu-b-109	TRUE	reported	igd	0.000169808	68.6039
210	10	113940329	-0.0360998	0.0021336	3.19963e-64	403943	ieu-b-109	rs2792751	C	T	0.725031	HDL cholesterol || id:ieu-b-109	TRUE	reported	igd	0.0007082	286.274
211	10	101891222	0.0107203	0.00194289	3.40001e-08	403943	ieu-b-109	rs12781812	T	G	0.400915	HDL cholesterol || id:ieu-b-109	TRUE	reported	igd	7.53641e-05	30.445
212	10	113977211	-0.0305779	0.00274115	6.79986e-29	403943	ieu-b-109	rs12411732	A	G	0.145572	HDL cholesterol || id:ieu-b-109	TRUE	reported	igd	0.000307961	124.436
213	11	14402930	0.0163406	0.00293002	2.39999e-08	403943	ieu-b-109	rs61884005	G	C	0.121445	HDL cholesterol || id:ieu-b-109	TRUE	reported	igd	7.69912e-05	31.1023
214	11	48260700	0.0205942	0.00220494	9.60064e-21	403943	ieu-b-109	rs57512892	T	TAC	0.595593	HDL cholesterol || id:ieu-b-109	TRUE	reported	igd	0.000215915	87.2357
215	11	75451281	-0.0349311	0.00261254	8.99912e-41	403943	ieu-b-109	rs559355	T	A	0.1573	HDL cholesterol || id:ieu-b-109	TRUE	reported	igd	0.000442371	178.771
216	11	111421906	0.0295589	0.0048659	1.2e-09	403943	ieu-b-109	rs117847213	G	A	0.040812	HDL cholesterol || id:ieu-b-109	TRUE	reported	igd	9.13462e-05	36.9018
217	11	117095283	0.074037	0.0037879	4.49987e-85	403943	ieu-b-109	rs59781045	T	C	0.068117	HDL cholesterol || id:ieu-b-109	TRUE	reported	igd	0.000944865	382.031
218	11	27748493	-0.0218885	0.00235533	1.50003e-20	403943	ieu-b-109	rs17309930	A	C	0.205132	HDL cholesterol || id:ieu-b-109	TRUE	reported	igd	0.000213755	86.3627
219	11	64021821	-0.0364373	0.00335268	1.59993e-27	403943	ieu-b-109	rs2302263	T	C	0.088695	HDL cholesterol || id:ieu-b-109	TRUE	reported	igd	0.000292322	118.115
220	11	95320808	-0.0167378	0.00248678	1.69981e-11	403943	ieu-b-109	rs11021232	C	T	0.18096	HDL cholesterol || id:ieu-b-109	TRUE	reported	igd	0.000112138	45.3023
221	11	116648917	0.10544	0.00279456	1e-200	403943	ieu-b-109	rs964184	C	G	0.866364	HDL cholesterol || id:ieu-b-109	TRUE	reported	igd	0.00351185	1423.58
222	11	116714293	-0.203479	0.0101857	8.69961e-89	403943	ieu-b-109	rs141469619	G	A	0.009879	HDL cholesterol || id:ieu-b-109	TRUE	reported	igd	0.00098698	399.076
223	11	118952371	-0.0178217	0.00193829	3.80014e-20	403943	ieu-b-109	rs4614	G	A	0.406222	HDL cholesterol || id:ieu-b-109	TRUE	reported	igd	0.000209242	84.5393
224	11	2936952	-0.0262633	0.00329991	1.69981e-15	403943	ieu-b-109	rs16928809	A	G	0.093089	HDL cholesterol || id:ieu-b-109	TRUE	reported	igd	0.000156786	63.3421
225	11	47326073	0.0445866	0.00203342	1.39959e-106	403943	ieu-b-109	rs12575456	A	G	0.321829	HDL cholesterol || id:ieu-b-109	TRUE	reported	igd	0.00118882	480.787
226	11	62603644	-0.0268923	0.00468314	9.29994e-09	403943	ieu-b-109	rs117762989	T	C	0.043022	HDL cholesterol || id:ieu-b-109	TRUE	reported	igd	8.16255e-05	32.9746
227	11	66066993	0.0161709	0.00193852	7.29962e-17	403943	ieu-b-109	rs4930352	T	G	0.494128	HDL cholesterol || id:ieu-b-109	TRUE	reported	igd	0.00017224	69.5866
228	11	110012143	-0.0158298	0.00220903	7.70016e-13	403943	ieu-b-109	rs689183	T	G	0.751408	HDL cholesterol || id:ieu-b-109	TRUE	reported	igd	0.000127108	51.3506
229	11	380315	-0.0315912	0.00506695	4.49997e-10	403943	ieu-b-109	rs117291242	T	C	0.036567	HDL cholesterol || id:ieu-b-109	TRUE	reported	igd	9.62226e-05	38.872
230	11	14561945	0.0392148	0.00574877	8.99912e-12	403943	ieu-b-109	rs79634051	C	G	0.028177	HDL cholesterol || id:ieu-b-109	TRUE	reported	igd	0.000115181	46.5316
231	11	30418246	-0.011708	0.00205455	1.2e-08	403943	ieu-b-109	rs564832	C	T	0.315005	HDL cholesterol || id:ieu-b-109	TRUE	reported	igd	8.03854e-05	32.4736
232	11	43806646	-0.0113564	0.00198239	1e-08	403943	ieu-b-109	rs34389751	GT	G	0.364973	HDL cholesterol || id:ieu-b-109	TRUE	reported	igd	8.12359e-05	32.8172
233	11	65473798	-0.0185663	0.00209928	9.20026e-19	403943	ieu-b-109	rs10750766	A	C	0.709866	HDL cholesterol || id:ieu-b-109	TRUE	reported	igd	0.0001936	78.2182
234	11	76266172	-0.0105204	0.00191315	3.79997e-08	403943	ieu-b-109	rs2155220	T	C	0.437951	HDL cholesterol || id:ieu-b-109	TRUE	reported	igd	7.48538e-05	30.2388
235	11	122524951	0.0234498	0.00219817	1.39991e-26	403943	ieu-b-109	rs11218738	A	G	0.249489	HDL cholesterol || id:ieu-b-109	TRUE	reported	igd	0.000281652	113.803
236	11	61592362	-0.0562241	0.00199551	1.1995e-174	403943	ieu-b-109	rs174566	G	A	0.350061	HDL cholesterol || id:ieu-b-109	TRUE	reported	igd	0.00196139	793.844
237	12	6731818	0.020513	0.00248318	1.39991e-16	403943	ieu-b-109	rs10774439	A	G	0.814891	HDL cholesterol || id:ieu-b-109	TRUE	reported	igd	0.000168907	68.2401
238	12	20470199	0.0283661	0.00240558	4.30031e-32	403943	ieu-b-109	rs11045171	G	A	0.197605	HDL cholesterol || id:ieu-b-109	TRUE	reported	igd	0.000344104	139.046
239	12	33715933	0.0115056	0.00201679	1.2e-08	403943	ieu-b-109	rs7316878	C	T	0.43366	HDL cholesterol || id:ieu-b-109	TRUE	reported	igd	8.05642e-05	32.5458
240	12	84017043	0.0114281	0.00198606	8.70001e-09	403943	ieu-b-109	rs2645979	A	G	0.357369	HDL cholesterol || id:ieu-b-109	TRUE	reported	igd	8.19611e-05	33.1102
241	12	125083714	-0.0259933	0.00322614	7.8001e-16	403943	ieu-b-109	rs12229011	T	C	0.097467	HDL cholesterol || id:ieu-b-109	TRUE	reported	igd	0.000160682	64.9164
242	12	9097523	0.0227709	0.00261356	2.99985e-18	403943	ieu-b-109	rs11614202	G	A	0.841919	HDL cholesterol || id:ieu-b-109	TRUE	reported	igd	0.000187886	75.909
243	12	20579392	0.0145459	0.00237104	8.50002e-10	403943	ieu-b-109	rs7488780	C	G	0.204263	HDL cholesterol || id:ieu-b-109	TRUE	reported	igd	9.31629e-05	37.6358
244	12	26463174	0.0145908	0.00221619	4.60045e-11	403943	ieu-b-109	rs200573817	A	G	0.755213	HDL cholesterol || id:ieu-b-109	TRUE	reported	igd	0.000107295	43.3453
245	12	57391292	0.0201986	0.00342748	3.79997e-09	403943	ieu-b-109	rs58298943	T	C	0.084318	HDL cholesterol || id:ieu-b-109	TRUE	reported	igd	8.59677e-05	34.7289
246	12	57839173	0.0306111	0.00222442	4.40048e-43	403943	ieu-b-109	rs61352607	T	G	0.240851	HDL cholesterol || id:ieu-b-109	TRUE	reported	igd	0.000468598	189.375
247	12	111884608	0.0265387	0.00190452	3.90032e-44	403943	ieu-b-109	rs3184504	C	T	0.517322	HDL cholesterol || id:ieu-b-109	TRUE	reported	igd	0.000480462	194.172
248	12	125328375	-0.0239168	0.00204761	1.59993e-31	403943	ieu-b-109	rs3924313	A	G	0.322221	HDL cholesterol || id:ieu-b-109	TRUE	reported	igd	0.000337633	136.43
249	12	53760162	-0.0184574	0.00264401	2.90001e-12	403943	ieu-b-109	rs58123204	G	A	0.153445	HDL cholesterol || id:ieu-b-109	TRUE	reported	igd	0.000120626	48.7318
250	12	71106648	-0.0109614	0.00191818	1.09999e-08	403943	ieu-b-109	rs202079372	T	C	0.496313	HDL cholesterol || id:ieu-b-109	TRUE	reported	igd	8.08348e-05	32.6551
251	12	110010151	0.0213297	0.00194338	5.00035e-28	403943	ieu-b-109	rs2111216	G	A	0.593934	HDL cholesterol || id:ieu-b-109	TRUE	reported	igd	0.000298129	120.463
252	12	124447407	0.0349928	0.00201845	2.49977e-67	403943	ieu-b-109	rs71445274	T	A	0.336188	HDL cholesterol || id:ieu-b-109	TRUE	reported	igd	0.000743495	300.552
253	12	125265201	-0.041665	0.00206455	1.39991e-90	403943	ieu-b-109	rs921919	A	G	0.669162	HDL cholesterol || id:ieu-b-109	TRUE	reported	igd	0.00100724	407.277
254	12	123199410	0.0377752	0.00233951	1.20005e-58	403943	ieu-b-109	rs113740515	A	G	0.209452	HDL cholesterol || id:ieu-b-109	TRUE	reported	igd	0.000645006	260.712
255	12	7681181	-0.0166218	0.00282868	4.20001e-09	403943	ieu-b-109	rs7305678	G	T	0.86624	HDL cholesterol || id:ieu-b-109	TRUE	reported	igd	8.54735e-05	34.5292
256	12	56368078	-0.0114694	0.00192933	2.80001e-09	403943	ieu-b-109	rs11171710	A	G	0.44814	HDL cholesterol || id:ieu-b-109	TRUE	reported	igd	8.74803e-05	35.34
257	12	124167271	0.0328171	0.00592877	3.09999e-08	403943	ieu-b-109	rs111363680	T	C	0.031354	HDL cholesterol || id:ieu-b-109	TRUE	reported	igd	7.58435e-05	30.6386
258	13	113927208	0.0175151	0.00228914	1.99986e-14	403943	ieu-b-109	rs9604045	T	G	0.253572	HDL cholesterol || id:ieu-b-109	TRUE	reported	igd	0.00014491	58.5435
259	13	109003805	-0.0446978	0.00759758	4e-09	403943	ieu-b-109	rs150861794	T	C	0.018301	HDL cholesterol || id:ieu-b-109	TRUE	reported	igd	8.5677e-05	34.6114
260	13	28604007	-0.0624148	0.00878921	1.20005e-12	403943	ieu-b-109	rs76428106	C	T	0.01297	HDL cholesterol || id:ieu-b-109	TRUE	reported	igd	0.000124825	50.4282
261	13	41689067	-0.0266417	0.00363105	2.19989e-13	403943	ieu-b-109	rs117230571	G	A	0.076958	HDL cholesterol || id:ieu-b-109	TRUE	reported	igd	0.000133254	53.8341
262	13	51201045	0.0171095	0.00293694	5.69994e-09	403943	ieu-b-109	rs549058	T	G	0.120319	HDL cholesterol || id:ieu-b-109	TRUE	reported	igd	8.40094e-05	33.9377
263	14	69273090	0.0166703	0.00224786	1.20005e-13	403943	ieu-b-109	rs367677	G	A	0.239995	HDL cholesterol || id:ieu-b-109	TRUE	reported	igd	0.000136135	54.9979
264	14	75377352	0.0151048	0.00192712	4.60045e-15	403943	ieu-b-109	rs8014289	G	A	0.562282	HDL cholesterol || id:ieu-b-109	TRUE	reported	igd	0.000152064	61.4342
265	14	88605509	-0.020798	0.00352939	3.79997e-09	403943	ieu-b-109	rs17124112	A	C	0.07993	HDL cholesterol || id:ieu-b-109	TRUE	reported	igd	8.5958e-05	34.725
266	14	20938251	0.0121791	0.0022157	3.89996e-08	403943	ieu-b-109	rs1760940	C	A	0.24702	HDL cholesterol || id:ieu-b-109	TRUE	reported	igd	7.47921e-05	30.2139
267	14	69149814	-0.0232048	0.0041399	2.1e-08	403943	ieu-b-109	rs4899251	T	C	0.942012	HDL cholesterol || id:ieu-b-109	TRUE	reported	igd	7.77718e-05	31.4177
268	14	81647878	-0.0128714	0.0020177	1.79999e-10	403943	ieu-b-109	rs8007841	C	T	0.656767	HDL cholesterol || id:ieu-b-109	TRUE	reported	igd	0.000100734	40.6945
269	14	103241799	0.0140932	0.00195101	5.10035e-13	403943	ieu-b-109	rs7158166	C	T	0.593856	HDL cholesterol || id:ieu-b-109	TRUE	reported	igd	0.000129159	52.1793
270	14	33175822	0.0109986	0.00197003	2.39999e-08	403943	ieu-b-109	rs1955512	A	G	0.575802	HDL cholesterol || id:ieu-b-109	TRUE	reported	igd	7.7157e-05	31.1693
271	14	74250126	0.0198764	0.00216717	4.70002e-20	403943	ieu-b-109	rs13379043	C	T	0.28042	HDL cholesterol || id:ieu-b-109	TRUE	reported	igd	0.000208199	84.1177
272	14	105262368	-0.0254741	0.00196826	2.60016e-38	403943	ieu-b-109	rs2498786	G	C	0.615979	HDL cholesterol || id:ieu-b-109	TRUE	reported	igd	0.000414508	167.506
273	15	58577163	-0.0479223	0.0023419	4.60045e-93	403943	ieu-b-109	rs10162642	A	G	0.211684	HDL cholesterol || id:ieu-b-109	TRUE	reported	igd	0.00103554	418.732
274	15	58722590	-0.118787	0.00234184	1e-200	403943	ieu-b-109	rs35980001	G	GC	0.786507	HDL cholesterol || id:ieu-b-109	TRUE	reported	igd	0.00632916	2572.89
275	15	83511271	0.014345	0.00228637	3.50002e-10	403943	ieu-b-109	rs1270076	G	A	0.776823	HDL cholesterol || id:ieu-b-109	TRUE	reported	igd	9.74419e-05	39.3646
276	15	43130406	-0.0150577	0.00247598	1.2e-09	403943	ieu-b-109	rs147460434	A	AAAAAT	0.817739	HDL cholesterol || id:ieu-b-109	TRUE	reported	igd	9.1551e-05	36.9846
277	15	63888495	0.015131	0.00196355	1.29987e-14	403943	ieu-b-109	rs4074448	A	G	0.589254	HDL cholesterol || id:ieu-b-109	TRUE	reported	igd	0.000146983	59.3812
278	15	41888918	0.018911	0.0020591	4.19952e-20	403943	ieu-b-109	rs7170463	G	A	0.311432	HDL cholesterol || id:ieu-b-109	TRUE	reported	igd	0.000208768	84.3475
279	15	43726625	-0.090543	0.00599215	1.39991e-51	403943	ieu-b-109	rs150844304	C	A	0.025907	HDL cholesterol || id:ieu-b-109	TRUE	reported	igd	0.00056491	228.319
280	15	58714787	0.0211366	0.0031235	1.29987e-11	403943	ieu-b-109	rs11631178	C	T	0.103811	HDL cholesterol || id:ieu-b-109	TRUE	reported	igd	0.000113349	45.7915
281	15	74712937	-0.0238891	0.00336295	1.20005e-12	403943	ieu-b-109	rs28362901	A	C	0.088332	HDL cholesterol || id:ieu-b-109	TRUE	reported	igd	0.000124906	50.4611
282	15	31637569	-0.0154472	0.00253932	1.2e-09	403943	ieu-b-109	rs28510484	C	G	0.170462	HDL cholesterol || id:ieu-b-109	TRUE	reported	igd	9.1602e-05	37.0052
283	15	58671721	-0.10102	0.00207033	1e-200	403943	ieu-b-109	rs1601934	A	G	0.687495	HDL cholesterol || id:ieu-b-109	TRUE	reported	igd	0.00585954	2380.86
284	16	29994922	-0.0153035	0.00189151	5.90065e-16	403943	ieu-b-109	rs3814883	T	C	0.482467	HDL cholesterol || id:ieu-b-109	TRUE	reported	igd	0.000162022	65.4579
285	16	56711375	-0.0747244	0.00477284	2.99985e-55	403943	ieu-b-109	rs4784709	A	T	0.959159	HDL cholesterol || id:ieu-b-109	TRUE	reported	igd	0.00060644	245.114
286	16	4677604	-0.0166869	0.00281852	3.2e-09	403943	ieu-b-109	rs12921195	A	C	0.139503	HDL cholesterol || id:ieu-b-109	TRUE	reported	igd	8.67663e-05	35.0515
287	16	28529461	0.010866	0.00194729	2.39999e-08	403943	ieu-b-109	rs201639483	T	TA	0.595687	HDL cholesterol || id:ieu-b-109	TRUE	reported	igd	7.7077e-05	31.1369
288	16	56432217	-0.0528133	0.00579493	8.00018e-20	403943	ieu-b-109	rs112233856	G	A	0.028541	HDL cholesterol || id:ieu-b-109	TRUE	reported	igd	0.00020558	83.0593
289	16	67940350	0.0587349	0.00295144	4.00037e-88	403943	ieu-b-109	rs55781197	G	A	0.115034	HDL cholesterol || id:ieu-b-109	TRUE	reported	igd	0.000979442	396.025
290	16	15150505	0.0214263	0.00206787	3.69999e-25	403943	ieu-b-109	rs12928099	A	C	0.29612	HDL cholesterol || id:ieu-b-109	TRUE	reported	igd	0.000265713	107.361
291	16	56445194	0.0324769	0.00554864	4.79999e-09	403943	ieu-b-109	rs113966472	A	G	0.032408	HDL cholesterol || id:ieu-b-109	TRUE	reported	igd	8.48045e-05	34.2589
292	16	57220016	-0.0220239	0.00190185	5.19996e-31	403943	ieu-b-109	rs7186799	C	A	0.437388	HDL cholesterol || id:ieu-b-109	TRUE	reported	igd	0.000331873	134.102
293	16	66997756	-0.0629378	0.00871711	5.19996e-13	403943	ieu-b-109	rs71647892	C	T	0.011842	HDL cholesterol || id:ieu-b-109	TRUE	reported	igd	0.000129033	52.1286
294	16	81534790	0.037299	0.00205659	1.59993e-73	403943	ieu-b-109	rs2925979	C	T	0.699999	HDL cholesterol || id:ieu-b-109	TRUE	reported	igd	0.000813627	328.925
295	16	53818167	-0.0140121	0.00191313	2.39994e-13	403943	ieu-b-109	rs9933509	C	T	0.413899	HDL cholesterol || id:ieu-b-109	TRUE	reported	igd	0.000132782	53.6433
296	16	56579961	-0.0944291	0.00849948	1.10002e-28	403943	ieu-b-109	rs75152587	T	G	0.012738	HDL cholesterol || id:ieu-b-109	TRUE	reported	igd	0.000305474	123.431
297	16	56985139	0.143765	0.00192633	1e-200	403943	ieu-b-109	rs9989419	G	A	0.605917	HDL cholesterol || id:ieu-b-109	TRUE	reported	igd	0.0136012	5569.84
298	16	57235644	-0.0197681	0.00189019	1.29987e-25	403943	ieu-b-109	rs4330777	A	G	0.474907	HDL cholesterol || id:ieu-b-109	TRUE	reported	igd	0.000270696	109.375
299	16	57542242	-0.0417453	0.00540785	1.20005e-14	403943	ieu-b-109	rs140164052	A	G	0.031786	HDL cholesterol || id:ieu-b-109	TRUE	reported	igd	0.000147497	59.5887
300	16	85951258	0.0122457	0.00213341	9.49992e-09	403943	ieu-b-109	rs12926854	G	A	0.269909	HDL cholesterol || id:ieu-b-109	TRUE	reported	igd	8.15573e-05	32.947
301	16	88029685	-0.015349	0.00189969	6.4998e-16	403943	ieu-b-109	rs11640494	A	G	0.456655	HDL cholesterol || id:ieu-b-109	TRUE	reported	igd	0.000161586	65.2819
302	16	56834254	-0.106795	0.00325908	1e-200	403943	ieu-b-109	rs79600951	G	C	0.092057	HDL cholesterol || id:ieu-b-109	TRUE	reported	igd	0.00265118	1073.77
303	16	57052583	0.0482826	0.00697677	4.49987e-12	403943	ieu-b-109	rs116857878	T	C	0.020363	HDL cholesterol || id:ieu-b-109	TRUE	reported	igd	0.00011855	47.8928
304	17	28682453	-0.0133119	0.00199143	2.29985e-11	403943	ieu-b-109	rs9916613	A	T	0.356493	HDL cholesterol || id:ieu-b-109	TRUE	reported	igd	0.000110607	44.6836
305	17	40781561	-0.0175318	0.00212461	1.59993e-16	403943	ieu-b-109	rs34138141	T	G	0.280655	HDL cholesterol || id:ieu-b-109	TRUE	reported	igd	0.000168539	68.0914
306	17	41809207	-0.164935	0.00609907	4.69894e-161	403943	ieu-b-109	rs145947882	C	A	0.026042	HDL cholesterol || id:ieu-b-109	TRUE	reported	igd	0.00180714	731.301
307	17	66823805	-0.0466304	0.00408312	3.29989e-30	403943	ieu-b-109	rs112001035	A	G	0.060492	HDL cholesterol || id:ieu-b-109	TRUE	reported	igd	0.00032277	130.422
308	17	76769605	0.0109209	0.00192614	1.40001e-08	403943	ieu-b-109	rs7218647	A	G	0.559041	HDL cholesterol || id:ieu-b-109	TRUE	reported	igd	7.95768e-05	32.1469
309	17	495327	-0.0188553	0.00241089	5.19996e-15	403943	ieu-b-109	rs141062196	A	G	0.194436	HDL cholesterol || id:ieu-b-109	TRUE	reported	igd	0.0001514	61.166
310	17	76391653	0.0296373	0.00191152	3.19963e-54	403943	ieu-b-109	rs4969141	T	C	0.489676	HDL cholesterol || id:ieu-b-109	TRUE	reported	igd	0.000594759	240.391
311	17	8059117	-0.0124258	0.00205083	1.40001e-09	403943	ieu-b-109	rs3027167	T	C	0.682038	HDL cholesterol || id:ieu-b-109	TRUE	reported	igd	9.08719e-05	36.7102
312	17	17476791	-0.0302694	0.00400552	4.10015e-14	403943	ieu-b-109	rs9904004	G	A	0.060744	HDL cholesterol || id:ieu-b-109	TRUE	reported	igd	0.000141354	57.1068
313	17	37817482	0.0278808	0.002156	2.99985e-38	403943	ieu-b-109	rs2271308	C	T	0.733051	HDL cholesterol || id:ieu-b-109	TRUE	reported	igd	0.000413822	167.229
314	17	38505824	-0.0162577	0.00217179	7.10068e-14	403943	ieu-b-109	rs2586116	G	C	0.259435	HDL cholesterol || id:ieu-b-109	TRUE	reported	igd	0.000138708	56.0377
315	17	53382829	0.0128326	0.00213876	2e-09	403943	ieu-b-109	rs3794752	C	T	0.280634	HDL cholesterol || id:ieu-b-109	TRUE	reported	igd	8.91141e-05	36
316	17	7438834	0.01845	0.00202095	6.90081e-20	403943	ieu-b-109	rs8081548	A	T	0.658521	HDL cholesterol || id:ieu-b-109	TRUE	reported	igd	0.000206287	83.345
317	17	66465744	0.0134187	0.00236186	1.29999e-08	403943	ieu-b-109	rs35566853	C	CT	0.783232	HDL cholesterol || id:ieu-b-109	TRUE	reported	igd	7.9902e-05	32.2783
318	18	104473	0.015477	0.00268496	8.19993e-09	403943	ieu-b-109	rs56017932	C	G	0.20048	HDL cholesterol || id:ieu-b-109	TRUE	reported	igd	8.22512e-05	33.2274
319	18	58027496	0.0280646	0.00510538	3.89996e-08	403943	ieu-b-109	rs73455693	A	G	0.037231	HDL cholesterol || id:ieu-b-109	TRUE	reported	igd	7.48013e-05	30.2176
320	18	21127910	0.0162767	0.00190927	1.50003e-17	403943	ieu-b-109	rs2435307	T	C	0.48634	HDL cholesterol || id:ieu-b-109	TRUE	reported	igd	0.000179887	72.6768
321	18	47109955	0.290966	0.00830188	1e-200	403943	ieu-b-109	rs77960347	G	A	0.013349	HDL cholesterol || id:ieu-b-109	TRUE	reported	igd	0.00303175	1228.37
322	18	47171888	0.0839587	0.0025068	1e-200	403943	ieu-b-109	rs8086351	G	C	0.824212	HDL cholesterol || id:ieu-b-109	TRUE	reported	igd	0.00276928	1121.73
323	18	57739072	-0.0229777	0.00215861	1.80011e-26	403943	ieu-b-109	rs11664369	T	C	0.267061	HDL cholesterol || id:ieu-b-109	TRUE	reported	igd	0.000280429	113.309
324	18	19678537	-0.0143608	0.0022075	7.70016e-11	403943	ieu-b-109	rs983663	G	A	0.251682	HDL cholesterol || id:ieu-b-109	TRUE	reported	igd	0.000104759	42.3208
325	18	46781014	0.0453058	0.00656295	5.10035e-12	403943	ieu-b-109	rs150237291	C	T	0.021799	HDL cholesterol || id:ieu-b-109	TRUE	reported	igd	0.000117961	47.6549
326	18	29797958	0.0108517	0.00191658	1.5e-08	403943	ieu-b-109	rs680321	C	T	0.456556	HDL cholesterol || id:ieu-b-109	TRUE	reported	igd	7.93573e-05	32.0582
327	18	47429022	0.0300361	0.00280916	1.10002e-26	403943	ieu-b-109	rs2298624	T	C	0.132532	HDL cholesterol || id:ieu-b-109	TRUE	reported	igd	0.000282938	114.323
328	19	7220745	-0.0139042	0.00192656	5.30029e-13	403943	ieu-b-109	rs4804101	T	G	0.438994	HDL cholesterol || id:ieu-b-109	TRUE	reported	igd	0.000128929	52.0865
329	19	11348521	-0.0546353	0.00362928	3.19963e-51	403943	ieu-b-109	rs3745683	A	G	0.074638	HDL cholesterol || id:ieu-b-109	TRUE	reported	igd	0.000560715	226.623
330	19	45411941	-0.0756554	0.00263871	8.70964e-181	403943	ieu-b-109	rs429358	C	T	0.154325	HDL cholesterol || id:ieu-b-109	TRUE	reported	igd	0.00203092	822.043
331	19	52343496	-0.0159539	0.00210812	3.80014e-14	403943	ieu-b-109	rs12462109	T	C	0.287067	HDL cholesterol || id:ieu-b-109	TRUE	reported	igd	0.000141763	57.2718
332	19	54800500	0.0417949	0.00228709	1.29987e-74	403943	ieu-b-109	rs367070	G	A	0.225571	HDL cholesterol || id:ieu-b-109	TRUE	reported	igd	0.00082604	333.947
333	19	7962429	0.0127257	0.00211531	1.79999e-09	403943	ieu-b-109	rs554146	C	A	0.704992	HDL cholesterol || id:ieu-b-109	TRUE	reported	igd	8.95893e-05	36.192
334	19	8424060	0.0457487	0.00411744	1.10002e-28	403943	ieu-b-109	rs62117487	G	A	0.057038	HDL cholesterol || id:ieu-b-109	TRUE	reported	igd	0.000305527	123.453
335	19	8429323	0.206178	0.0069176	3.39625e-195	403943	ieu-b-109	rs116843064	A	G	0.019327	HDL cholesterol || id:ieu-b-109	TRUE	reported	igd	0.00219432	888.324
336	19	33891013	-0.0236953	0.0021125	3.40017e-29	403943	ieu-b-109	rs62102718	T	A	0.286413	HDL cholesterol || id:ieu-b-109	TRUE	reported	igd	0.000311369	125.814
337	19	45444742	0.0400846	0.00199508	8.69961e-90	403943	ieu-b-109	rs4803773	G	A	0.498722	HDL cholesterol || id:ieu-b-109	TRUE	reported	igd	0.000998345	403.675
338	19	18614935	0.0141902	0.00242811	5.1e-09	403943	ieu-b-109	rs7251640	C	T	0.194019	HDL cholesterol || id:ieu-b-109	TRUE	reported	igd	8.45441e-05	34.1537
339	19	45251156	0.0120831	0.00195448	6.29999e-10	403943	ieu-b-109	rs2965169	C	A	0.388738	HDL cholesterol || id:ieu-b-109	TRUE	reported	igd	9.46091e-05	38.2201
340	19	45423944	0.0809615	0.0066916	1.10002e-33	403943	ieu-b-109	rs144311893	T	C	0.022086	HDL cholesterol || id:ieu-b-109	TRUE	reported	igd	0.000362259	146.384
341	20	17596155	-0.0217809	0.00263979	1.59993e-16	403943	ieu-b-109	rs1132274	A	C	0.154029	HDL cholesterol || id:ieu-b-109	TRUE	reported	igd	0.000168508	68.0786
342	20	46340974	0.0259271	0.0023605	4.60045e-28	403943	ieu-b-109	rs6018652	A	G	0.792888	HDL cholesterol || id:ieu-b-109	TRUE	reported	igd	0.000298573	120.642
343	20	55836040	0.0159783	0.0021911	2.99985e-13	403943	ieu-b-109	rs6123685	A	G	0.254745	HDL cholesterol || id:ieu-b-109	TRUE	reported	igd	0.000131631	53.1783
344	20	571467	-0.05557	0.0078389	1.39991e-12	403943	ieu-b-109	rs144033177	C	A	0.015822	HDL cholesterol || id:ieu-b-109	TRUE	reported	igd	0.000124393	50.2537
345	20	43008981	-0.0934689	0.00575879	3.10027e-59	403943	ieu-b-109	rs150224153	T	C	0.029665	HDL cholesterol || id:ieu-b-109	TRUE	reported	igd	0.000651731	263.433
346	20	44801556	0.0452639	0.00821382	3.59998e-08	403943	ieu-b-109	rs77767539	A	G	0.014299	HDL cholesterol || id:ieu-b-109	TRUE	reported	igd	7.51728e-05	30.3677
347	20	45602037	0.0133124	0.00218121	1e-09	403943	ieu-b-109	rs6066148	C	G	0.259964	HDL cholesterol || id:ieu-b-109	TRUE	reported	igd	9.22057e-05	37.2491
348	20	30143278	0.0146541	0.00255516	9.69996e-09	403943	ieu-b-109	rs6059958	T	C	0.170742	HDL cholesterol || id:ieu-b-109	TRUE	reported	igd	8.14192e-05	32.8912
349	20	33212055	-0.0161106	0.00193468	8.30042e-17	403943	ieu-b-109	rs6142206	A	G	0.42072	HDL cholesterol || id:ieu-b-109	TRUE	reported	igd	0.000171637	69.3431
350	20	44551855	-0.0609299	0.00239207	4.10204e-143	403943	ieu-b-109	rs6073958	C	T	0.198804	HDL cholesterol || id:ieu-b-109	TRUE	reported	igd	0.0016036	648.8
351	20	21910266	-0.0128	0.00192763	3.10027e-11	403943	ieu-b-109	rs6075860	A	G	0.56549	HDL cholesterol || id:ieu-b-109	TRUE	reported	igd	0.000109145	44.0931
352	20	57459868	-0.0434476	0.00626364	4.00037e-12	403943	ieu-b-109	rs76602912	C	T	0.023789	HDL cholesterol || id:ieu-b-109	TRUE	reported	igd	0.000119098	48.1145
353	21	46571889	-0.0105618	0.00193239	4.60002e-08	403943	ieu-b-109	rs407133	C	G	0.558791	HDL cholesterol || id:ieu-b-109	TRUE	reported	igd	7.39493e-05	29.8734
354	21	46271452	-0.0177425	0.00191993	2.39994e-20	403943	ieu-b-109	rs235314	T	C	0.532212	HDL cholesterol || id:ieu-b-109	TRUE	reported	igd	0.000211372	85.3998
355	21	16411667	-0.01272	0.00218963	6.29999e-09	403943	ieu-b-109	rs7281183	A	G	0.737142	HDL cholesterol || id:ieu-b-109	TRUE	reported	igd	8.35365e-05	33.7466
356	21	46898174	-0.0155836	0.00235595	3.69999e-11	403943	ieu-b-109	rs2236464	C	T	0.212102	HDL cholesterol || id:ieu-b-109	TRUE	reported	igd	0.000108302	43.7523
357	21	43718792	0.0108813	0.00194098	2.1e-08	403943	ieu-b-109	rs3746915	G	A	0.580939	HDL cholesterol || id:ieu-b-109	TRUE	reported	igd	7.77975e-05	31.428
358	22	21925017	-0.0328881	0.00244058	2.19989e-41	403943	ieu-b-109	rs2256609	G	A	0.189238	HDL cholesterol || id:ieu-b-109	TRUE	reported	igd	0.000449341	181.589
359	22	30900128	0.0147253	0.00268902	4.30002e-08	403943	ieu-b-109	rs11704977	T	C	0.149996	HDL cholesterol || id:ieu-b-109	TRUE	reported	igd	7.42314e-05	29.9873
360	22	38572526	0.0205993	0.00192854	1.20005e-26	403943	ieu-b-109	rs133015	G	C	0.440063	HDL cholesterol || id:ieu-b-109	TRUE	reported	igd	0.000282361	114.089
361	22	38954703	-0.0163821	0.00199965	2.60016e-16	403943	ieu-b-109	rs9622830	G	C	0.354212	HDL cholesterol || id:ieu-b-109	TRUE	reported	igd	0.000166127	67.1165
362	22	29970989	-0.0143462	0.00226779	2.5e-10	403943	ieu-b-109	rs460428	C	T	0.230673	HDL cholesterol || id:ieu-b-109	TRUE	reported	igd	9.90615e-05	40.019
