# Supplementary material for: Lipid Profiles, Telomere Length, and the Risk of Malignant Tumors: A Mendelian Randomization and Mediation Analysis
Source: Biomedicines. 2024 Dec 25;13(1):13. doi: 10.3390/biomedicines13010013 (PMC11760878; doi:10.3390/biomedicines13010013)
Supplement: Supplementary file 1 [file biomedicines-13-00013-s001.zip › Table S5 IVs and F-Values of LDL.xlsx]

## Sheet: 03.expo_IVs2_for_exposure_add_F
	chr.exposure	pos.exposure	beta.exposure	se.exposure	pval.exposure	samplesize.exposure	id.exposure	SNP	effect_allele.exposure	other_allele.exposure	eaf.exposure	exposure	mr_keep.exposure	pval_origin.exposure	data_source.exposure	r2	F
1	1	110061974	-0.0503391	0.0077049	6.4003e-11	440546	ieu-b-110	rs115458560	C	T	0.018563	LDL cholesterol || id:ieu-b-110	TRUE	reported	igd	9.68821e-05	42.685
2	1	198994619	0.0153061	0.00232969	5.00035e-11	440546	ieu-b-110	rs6667939	T	C	0.71867	LDL cholesterol || id:ieu-b-110	TRUE	reported	igd	9.79713e-05	43.1649
3	1	16512586	0.0131127	0.00214876	1e-09	440546	ieu-b-110	rs12078100	G	C	0.623087	LDL cholesterol || id:ieu-b-110	TRUE	reported	igd	8.45241e-05	37.2397
4	1	27021913	0.056229	0.00695521	6.20012e-16	440546	ieu-b-110	rs114165349	C	G	0.023172	LDL cholesterol || id:ieu-b-110	TRUE	reported	igd	0.000148335	65.3579
5	1	110232983	-0.01433	0.00232961	7.69999e-10	440546	ieu-b-110	rs140584594	G	A	0.730069	LDL cholesterol || id:ieu-b-110	TRUE	reported	igd	8.58811e-05	37.8376
6	1	62958658	0.024377	0.00213943	4.49987e-30	440546	ieu-b-110	rs1183851	C	T	0.395544	LDL cholesterol || id:ieu-b-110	TRUE	reported	igd	0.000294608	129.826
7	1	109798914	-0.0746581	0.00563322	4.30031e-40	440546	ieu-b-110	rs6680227	A	G	0.035237	LDL cholesterol || id:ieu-b-110	TRUE	reported	igd	0.000398544	175.646
8	1	220970028	0.0253218	0.00227308	8.00018e-29	440546	ieu-b-110	rs2642438	G	A	0.702657	LDL cholesterol || id:ieu-b-110	TRUE	reported	igd	0.000281609	124.096
9	1	235109214	-0.0161901	0.0025459	2e-10	440546	ieu-b-110	rs28631087	C	T	0.21274	LDL cholesterol || id:ieu-b-110	TRUE	reported	igd	9.17879e-05	40.4403
10	1	10796866	-0.0152225	0.00220678	5.30029e-12	440546	ieu-b-110	rs880315	C	T	0.34024	LDL cholesterol || id:ieu-b-110	TRUE	reported	igd	0.000107998	47.583
11	1	55466303	-0.0187129	0.00324835	8.40001e-09	440546	ieu-b-110	rs55637835	T	C	0.120881	LDL cholesterol || id:ieu-b-110	TRUE	reported	igd	7.53239e-05	33.186
12	1	55505647	-0.348456	0.00793088	1e-200	440546	ieu-b-110	rs11591147	T	G	0.017468	LDL cholesterol || id:ieu-b-110	TRUE	reported	igd	0.00436278	1930.42
13	1	55521313	0.0425743	0.00218093	7.29962e-85	440546	ieu-b-110	rs472495	T	G	0.648959	LDL cholesterol || id:ieu-b-110	TRUE	reported	igd	0.000864261	381.074
14	1	109814880	-0.105303	0.00268179	1e-200	440546	ieu-b-110	rs4970834	T	C	0.186642	LDL cholesterol || id:ieu-b-110	TRUE	reported	igd	0.00348757	1541.81
15	1	234853059	0.0351712	0.00208846	1.20005e-63	440546	ieu-b-110	rs556107	T	C	0.523338	LDL cholesterol || id:ieu-b-110	TRUE	reported	igd	0.000643356	283.609
16	1	25773708	0.0268324	0.00212986	2.19989e-36	440546	ieu-b-110	rs34596921	T	TA	0.579879	LDL cholesterol || id:ieu-b-110	TRUE	reported	igd	0.000360138	158.714
17	1	93034023	0.0190249	0.00248903	2.09991e-14	440546	ieu-b-110	rs1556562	T	G	0.790033	LDL cholesterol || id:ieu-b-110	TRUE	reported	igd	0.000132598	58.4228
18	1	234734956	0.0123938	0.00210193	3.69999e-09	440546	ieu-b-110	rs10910476	T	C	0.555163	LDL cholesterol || id:ieu-b-110	TRUE	reported	igd	7.89127e-05	34.7673
19	2	44327463	0.0145846	0.00209518	3.40017e-12	440546	ieu-b-110	rs13020929	A	G	0.4567	LDL cholesterol || id:ieu-b-110	TRUE	reported	igd	0.000109978	48.4556
20	2	64928603	0.0135999	0.00228112	2.5e-09	440546	ieu-b-110	rs12471768	C	T	0.704119	LDL cholesterol || id:ieu-b-110	TRUE	reported	igd	8.06768e-05	35.5446
21	2	21094034	-0.0280985	0.00322423	2.90001e-18	440546	ieu-b-110	rs6732741	A	T	0.119324	LDL cholesterol || id:ieu-b-110	TRUE	reported	igd	0.000172365	75.9473
22	2	44080324	-0.043441	0.00329601	1.10002e-39	440546	ieu-b-110	rs6709904	G	A	0.112585	LDL cholesterol || id:ieu-b-110	TRUE	reported	igd	0.000394149	173.708
23	2	20575012	-0.016633	0.00224003	1.10002e-13	440546	ieu-b-110	rs4666384	G	A	0.678914	LDL cholesterol || id:ieu-b-110	TRUE	reported	igd	0.000125138	55.1355
24	2	21267461	0.0832348	0.00220298	1e-200	440546	ieu-b-110	rs934197	A	G	0.33544	LDL cholesterol || id:ieu-b-110	TRUE	reported	igd	0.00322993	1427.54
25	2	63047973	-0.0201126	0.00222879	1.80011e-19	440546	ieu-b-110	rs7562734	C	G	0.322299	LDL cholesterol || id:ieu-b-110	TRUE	reported	igd	0.00018481	81.4322
26	2	118845121	-0.0347623	0.00347063	1.29987e-23	440546	ieu-b-110	rs150474434	A	G	0.101353	LDL cholesterol || id:ieu-b-110	TRUE	reported	igd	0.000227672	100.323
27	2	121306440	-0.0205597	0.00211549	2.49977e-22	440546	ieu-b-110	rs17050272	A	G	0.409275	LDL cholesterol || id:ieu-b-110	TRUE	reported	igd	0.000214352	94.4517
28	2	203527979	0.017881	0.00208232	8.9002e-18	440546	ieu-b-110	rs7569317	C	T	0.530638	LDL cholesterol || id:ieu-b-110	TRUE	reported	igd	0.00016735	73.7372
29	2	3636478	0.0177139	0.00307979	8.79995e-09	440546	ieu-b-110	rs56236159	G	T	0.13149	LDL cholesterol || id:ieu-b-110	TRUE	reported	igd	7.50866e-05	33.0814
30	2	135632981	0.0146629	0.00213654	6.70039e-12	440546	ieu-b-110	rs4954192	T	C	0.373474	LDL cholesterol || id:ieu-b-110	TRUE	reported	igd	0.000106901	47.0994
31	2	169830328	-0.0211572	0.00212931	2.90001e-23	440546	ieu-b-110	rs2287622	G	A	0.602794	LDL cholesterol || id:ieu-b-110	TRUE	reported	igd	0.000224053	98.7272
32	2	216300185	0.0137745	0.00236771	5.99998e-09	440546	ieu-b-110	rs1250258	T	C	0.736649	LDL cholesterol || id:ieu-b-110	TRUE	reported	igd	7.68192e-05	33.8449
33	2	234665498	0.0256951	0.00417849	7.79992e-10	440546	ieu-b-110	rs11568318	A	C	0.066246	LDL cholesterol || id:ieu-b-110	TRUE	reported	igd	8.58289e-05	37.8146
34	2	27730940	-0.0347299	0.00212546	5.10035e-60	440546	ieu-b-110	rs1260326	C	T	0.604443	LDL cholesterol || id:ieu-b-110	TRUE	reported	igd	0.000605685	266.993
35	2	44073881	-0.0537152	0.00222274	5.00035e-129	440546	ieu-b-110	rs6544713	C	T	0.676864	LDL cholesterol || id:ieu-b-110	TRUE	reported	igd	0.00132389	584.003
36	2	109064447	0.0158136	0.00265248	2.5e-09	440546	ieu-b-110	rs148150904	TTAAAG	T	0.189702	LDL cholesterol || id:ieu-b-110	TRUE	reported	igd	8.06735e-05	35.5431
37	3	12327431	-0.020994	0.00239027	1.59993e-18	440546	ieu-b-110	rs13076933	G	T	0.259454	LDL cholesterol || id:ieu-b-110	TRUE	reported	igd	0.000175077	77.1426
38	3	142649110	-0.0147604	0.00220388	2.09991e-11	440546	ieu-b-110	rs9832727	G	C	0.339636	LDL cholesterol || id:ieu-b-110	TRUE	reported	igd	0.000101809	44.8558
39	3	32535382	-0.0322172	0.00366408	1.50003e-18	440546	ieu-b-110	rs9834932	G	A	0.08883	LDL cholesterol || id:ieu-b-110	TRUE	reported	igd	0.00017546	77.3114
40	3	58420613	-0.0283073	0.00378458	7.50067e-14	440546	ieu-b-110	rs71311871	G	A	0.083052	LDL cholesterol || id:ieu-b-110	TRUE	reported	igd	0.000126974	55.9448
41	3	69820400	-0.0141684	0.00225047	3.09999e-10	440546	ieu-b-110	rs5849920	G	GT	0.363809	LDL cholesterol || id:ieu-b-110	TRUE	reported	igd	8.99632e-05	39.6363
42	3	122268506	0.0173702	0.00275673	2.99999e-10	440546	ieu-b-110	rs9289196	C	T	0.173786	LDL cholesterol || id:ieu-b-110	TRUE	reported	igd	9.01137e-05	39.7026
43	3	132217703	-0.0411737	0.00466039	1e-18	440546	ieu-b-110	rs113177823	A	G	0.054136	LDL cholesterol || id:ieu-b-110	TRUE	reported	igd	0.000177144	78.0537
44	3	119536429	-0.0173556	0.00252038	5.70033e-12	440546	ieu-b-110	rs3732359	A	G	0.78012	LDL cholesterol || id:ieu-b-110	TRUE	reported	igd	0.000107624	47.4182
45	4	7212389	0.0128507	0.00226135	1.29999e-08	440546	ieu-b-110	rs13121616	G	A	0.693553	LDL cholesterol || id:ieu-b-110	TRUE	reported	igd	7.32985e-05	32.2936
46	4	69373407	0.0251489	0.00249163	5.90065e-24	440546	ieu-b-110	rs9884390	C	T	0.234121	LDL cholesterol || id:ieu-b-110	TRUE	reported	igd	0.000231195	101.875
47	4	100239319	0.0525797	0.00633356	1e-16	440546	ieu-b-110	rs1229984	C	T	0.972799	LDL cholesterol || id:ieu-b-110	TRUE	reported	igd	0.000156416	68.9189
48	4	156507678	-0.0118015	0.00208525	1.5e-08	440546	ieu-b-110	rs990619	G	C	0.523638	LDL cholesterol || id:ieu-b-110	TRUE	reported	igd	7.27002e-05	32.0299
49	4	3443931	-0.0177871	0.0021598	1.80011e-16	440546	ieu-b-110	rs13108218	G	A	0.614867	LDL cholesterol || id:ieu-b-110	TRUE	reported	igd	0.000153931	67.8237
50	4	81167309	-0.0181876	0.00230231	2.80027e-15	440546	ieu-b-110	rs11099097	T	C	0.291333	LDL cholesterol || id:ieu-b-110	TRUE	reported	igd	0.000141635	62.4053
51	4	103188709	-0.0248331	0.00396439	3.79997e-10	440546	ieu-b-110	rs13107325	T	C	0.074895	LDL cholesterol || id:ieu-b-110	TRUE	reported	igd	8.90593e-05	39.238
52	5	74472939	0.040448	0.00217281	2.39994e-77	440546	ieu-b-110	rs7707394	A	G	0.357329	LDL cholesterol || id:ieu-b-110	TRUE	reported	igd	0.000785992	346.536
53	5	74656539	0.0621175	0.00212705	1.69824e-187	440546	ieu-b-110	rs12916	C	T	0.400537	LDL cholesterol || id:ieu-b-110	TRUE	reported	igd	0.00193215	852.846
54	5	34713792	-0.0569699	0.0103828	4.09996e-08	440546	ieu-b-110	rs146433259	T	C	0.011736	LDL cholesterol || id:ieu-b-110	TRUE	reported	igd	6.83347e-05	30.1065
55	5	71932487	-0.017618	0.00274759	1.40001e-10	440546	ieu-b-110	rs28590710	A	G	0.196791	LDL cholesterol || id:ieu-b-110	TRUE	reported	igd	9.33206e-05	41.1157
56	5	122848876	0.0187595	0.00209401	3.29989e-19	440546	ieu-b-110	rs7734476	A	G	0.550077	LDL cholesterol || id:ieu-b-110	TRUE	reported	igd	0.000182144	80.257
57	5	156391628	0.032331	0.00216292	1.59993e-50	440546	ieu-b-110	rs6874202	C	T	0.634269	LDL cholesterol || id:ieu-b-110	TRUE	reported	igd	0.000506928	223.437
58	5	52095024	-0.0473368	0.0052819	3.19963e-19	440546	ieu-b-110	rs116734477	T	C	0.040837	LDL cholesterol || id:ieu-b-110	TRUE	reported	igd	0.000182283	80.3185
59	5	131744574	-0.0174377	0.00265087	4.79954e-11	440546	ieu-b-110	rs1016988	C	T	0.190907	LDL cholesterol || id:ieu-b-110	TRUE	reported	igd	9.82127e-05	43.2713
60	6	32585967	-0.0189061	0.00209423	1.80011e-19	440546	ieu-b-110	rs3104412	G	A	0.451531	LDL cholesterol || id:ieu-b-110	TRUE	reported	igd	0.000184962	81.4992
61	6	127452935	0.0126963	0.00208336	1.09999e-09	440546	ieu-b-110	rs2745353	T	C	0.5181	LDL cholesterol || id:ieu-b-110	TRUE	reported	igd	8.42942e-05	37.1384
62	6	135418916	-0.0162316	0.00237493	8.19974e-12	440546	ieu-b-110	rs7776054	G	A	0.261313	LDL cholesterol || id:ieu-b-110	TRUE	reported	igd	0.000106019	46.711
63	6	160543148	0.0569843	0.00409617	5.40008e-44	440546	ieu-b-110	rs12208357	T	C	0.070102	LDL cholesterol || id:ieu-b-110	TRUE	reported	igd	0.000439109	193.532
64	6	160578069	0.0680211	0.00910045	7.8001e-14	440546	ieu-b-110	rs146534110	T	G	0.013304	LDL cholesterol || id:ieu-b-110	TRUE	reported	igd	0.000126799	55.8675
65	6	160985526	0.0835056	0.00388533	1.79887e-102	440546	ieu-b-110	rs118039278	A	G	0.078672	LDL cholesterol || id:ieu-b-110	TRUE	reported	igd	0.00104744	461.927
66	6	16126934	-0.0234725	0.00226701	4.00037e-25	440546	ieu-b-110	rs7746081	A	G	0.304113	LDL cholesterol || id:ieu-b-110	TRUE	reported	igd	0.000243285	107.204
67	6	100602753	-0.0174316	0.00243272	7.8001e-13	440546	ieu-b-110	rs9496567	A	G	0.243458	LDL cholesterol || id:ieu-b-110	TRUE	reported	igd	0.000116533	51.3438
68	6	26098474	-0.057338	0.00392142	1.99986e-48	440546	ieu-b-110	rs79220007	C	T	0.076135	LDL cholesterol || id:ieu-b-110	TRUE	reported	igd	0.000485061	213.794
69	6	29944184	0.0172774	0.0020812	1e-16	440546	ieu-b-110	rs3823376	T	C	0.502179	LDL cholesterol || id:ieu-b-110	TRUE	reported	igd	0.000156412	68.9171
70	6	31514448	0.0560827	0.00908804	6.80002e-10	440546	ieu-b-110	rs34568880	T	C	0.013313	LDL cholesterol || id:ieu-b-110	TRUE	reported	igd	8.64348e-05	38.0816
71	6	32676444	0.0458482	0.00327006	1.20005e-44	440546	ieu-b-110	rs35919498	T	C	0.116694	LDL cholesterol || id:ieu-b-110	TRUE	reported	igd	0.000446014	196.576
72	6	160710851	0.0357031	0.00287572	2.19989e-35	440546	ieu-b-110	rs3127580	T	C	0.155131	LDL cholesterol || id:ieu-b-110	TRUE	reported	igd	0.000349764	154.14
73	6	116316882	0.0178418	0.00212447	4.49987e-17	440546	ieu-b-110	rs3822855	T	G	0.40166	LDL cholesterol || id:ieu-b-110	TRUE	reported	igd	0.000160072	70.53
74	6	160922870	0.0838178	0.00773844	2.39994e-27	440546	ieu-b-110	rs117733303	G	A	0.018422	LDL cholesterol || id:ieu-b-110	TRUE	reported	igd	0.000266231	117.318
75	6	35045281	-0.012864	0.00209731	8.60003e-10	440546	ieu-b-110	rs2820226	A	G	0.451903	LDL cholesterol || id:ieu-b-110	TRUE	reported	igd	8.53883e-05	37.6205
76	6	42905235	-0.0116148	0.00209345	2.90001e-08	440546	ieu-b-110	rs9471968	G	A	0.545696	LDL cholesterol || id:ieu-b-110	TRUE	reported	igd	6.98677e-05	30.782
77	7	1074134	-0.0142314	0.00250093	1.29999e-08	440546	ieu-b-110	rs869412	C	T	0.225684	LDL cholesterol || id:ieu-b-110	TRUE	reported	igd	7.34969e-05	32.381
78	7	21449451	0.0119057	0.00211433	1.79999e-08	440546	ieu-b-110	rs28406917	T	C	0.427624	LDL cholesterol || id:ieu-b-110	TRUE	reported	igd	7.19684e-05	31.7075
79	7	21598753	0.0331798	0.00253796	4.70002e-39	440546	ieu-b-110	rs56130071	C	G	0.216984	LDL cholesterol || id:ieu-b-110	TRUE	reported	igd	0.000387809	170.913
80	7	36189798	0.0155966	0.00267616	5.60003e-09	440546	ieu-b-110	rs61003864	C	T	0.187128	LDL cholesterol || id:ieu-b-110	TRUE	reported	igd	7.70923e-05	33.9652
81	7	98874892	0.0323852	0.00541912	2.30001e-09	440546	ieu-b-110	rs60612724	G	A	0.038647	LDL cholesterol || id:ieu-b-110	TRUE	reported	igd	8.10605e-05	35.7136
82	7	100330492	-0.0287743	0.00492283	5.1e-09	440546	ieu-b-110	rs111338114	G	A	0.05601	LDL cholesterol || id:ieu-b-110	TRUE	reported	igd	7.75452e-05	34.1647
83	7	100532540	0.0198565	0.00272709	3.29989e-13	440546	ieu-b-110	rs10231941	C	T	0.177717	LDL cholesterol || id:ieu-b-110	TRUE	reported	igd	0.000120327	53.0157
84	7	87074419	-0.0157917	0.0027233	6.69993e-09	440546	ieu-b-110	rs4148826	C	T	0.18045	LDL cholesterol || id:ieu-b-110	TRUE	reported	igd	7.63207e-05	33.6252
85	7	44599142	0.0139746	0.00211732	4.10015e-11	440546	ieu-b-110	rs35990695	C	CA	0.477095	LDL cholesterol || id:ieu-b-110	TRUE	reported	igd	9.88716e-05	43.5616
86	7	44582331	0.0355498	0.00267287	2.29985e-40	440546	ieu-b-110	rs2073547	G	A	0.184007	LDL cholesterol || id:ieu-b-110	TRUE	reported	igd	0.000401378	176.895
87	8	29024943	-0.0571106	0.00792993	5.90065e-13	440546	ieu-b-110	rs117139027	A	G	0.017594	LDL cholesterol || id:ieu-b-110	TRUE	reported	igd	0.000117721	51.8672
88	8	55451193	0.0184347	0.00263568	2.70023e-12	440546	ieu-b-110	rs28615248	C	T	0.196095	LDL cholesterol || id:ieu-b-110	TRUE	reported	igd	0.000111032	48.9198
89	8	59393273	-0.0315439	0.00220937	2.99985e-46	440546	ieu-b-110	rs4738684	G	A	0.664652	LDL cholesterol || id:ieu-b-110	TRUE	reported	igd	0.000462489	203.841
90	8	110027094	-0.0138892	0.00249538	2.59998e-08	440546	ieu-b-110	rs34207171	C	CA	0.700603	LDL cholesterol || id:ieu-b-110	TRUE	reported	igd	7.03168e-05	30.9798
91	8	145031968	0.0156761	0.0021829	6.89922e-13	440546	ieu-b-110	rs55831924	T	C	0.361448	LDL cholesterol || id:ieu-b-110	TRUE	reported	igd	0.000117049	51.5711
92	8	9367743	0.0137824	0.00213685	1.09999e-10	440546	ieu-b-110	rs1350559	G	C	0.401347	LDL cholesterol || id:ieu-b-110	TRUE	reported	igd	9.44212e-05	41.6006
93	8	116667634	-0.0202743	0.002322	2.49977e-18	440546	ieu-b-110	rs2737265	G	A	0.28046	LDL cholesterol || id:ieu-b-110	TRUE	reported	igd	0.000173022	76.2369
94	8	126500031	-0.0620105	0.00213624	2.89734e-185	440546	ieu-b-110	rs28601761	G	C	0.418688	LDL cholesterol || id:ieu-b-110	TRUE	reported	igd	0.00190901	842.613
95	8	9183358	0.0453824	0.00362169	5.10035e-36	440546	ieu-b-110	rs9987289	G	A	0.908808	LDL cholesterol || id:ieu-b-110	TRUE	reported	igd	0.000356292	157.018
96	8	41542093	-0.0320529	0.00575731	2.59998e-08	440546	ieu-b-110	rs34265667	A	G	0.033987	LDL cholesterol || id:ieu-b-110	TRUE	reported	igd	7.03515e-05	30.9951
97	8	141988687	0.0121747	0.00215073	1.5e-08	440546	ieu-b-110	rs28814720	G	A	0.519766	LDL cholesterol || id:ieu-b-110	TRUE	reported	igd	7.27314e-05	32.0437
98	9	139320069	-0.0150594	0.00223737	1.69981e-11	440546	ieu-b-110	rs10448340	G	T	0.319765	LDL cholesterol || id:ieu-b-110	TRUE	reported	igd	0.000102826	45.3041
99	9	136141870	0.0557289	0.0026865	1.39991e-95	440546	ieu-b-110	rs2519093	T	C	0.18451	LDL cholesterol || id:ieu-b-110	TRUE	reported	igd	0.000975825	430.314
100	9	2640759	-0.0278983	0.00418323	2.60016e-11	440546	ieu-b-110	rs3780181	G	A	0.067627	LDL cholesterol || id:ieu-b-110	TRUE	reported	igd	0.000100948	44.4764
101	9	22081850	-0.0202689	0.00208367	2.29985e-22	440546	ieu-b-110	rs6475606	T	C	0.48447	LDL cholesterol || id:ieu-b-110	TRUE	reported	igd	0.000214742	94.6238
102	9	78730766	-0.0122028	0.00212189	8.9e-09	440546	ieu-b-110	rs6560499	A	G	0.576007	LDL cholesterol || id:ieu-b-110	TRUE	reported	igd	7.50671e-05	33.0728
103	9	107586753	0.0210151	0.00310964	1.39991e-11	440546	ieu-b-110	rs2066714	C	T	0.128775	LDL cholesterol || id:ieu-b-110	TRUE	reported	igd	0.000103659	45.671
104	9	107661742	-0.0252452	0.00236503	1.29987e-26	440546	ieu-b-110	rs2740488	C	A	0.265466	LDL cholesterol || id:ieu-b-110	TRUE	reported	igd	0.000258572	113.942
105	10	52352431	0.0144987	0.00261498	2.90001e-08	440546	ieu-b-110	rs79828839	T	C	0.198784	LDL cholesterol || id:ieu-b-110	TRUE	reported	igd	6.9775e-05	30.7411
106	10	94839642	-0.0192081	0.00209421	4.60045e-20	440546	ieu-b-110	rs2068888	A	G	0.450695	LDL cholesterol || id:ieu-b-110	TRUE	reported	igd	0.000190921	84.1253
107	10	116033892	-0.0217346	0.00394926	3.69999e-08	440546	ieu-b-110	rs76468627	T	C	0.07587	LDL cholesterol || id:ieu-b-110	TRUE	reported	igd	6.87465e-05	30.2879
108	10	113921354	-0.0181939	0.00233224	6.09958e-15	440546	ieu-b-110	rs2250802	A	G	0.72434	LDL cholesterol || id:ieu-b-110	TRUE	reported	igd	0.000138119	60.856
109	10	18720845	0.0137924	0.00233007	3.2e-09	440546	ieu-b-110	rs11014204	T	C	0.280227	LDL cholesterol || id:ieu-b-110	TRUE	reported	igd	7.95272e-05	35.038
110	10	71094504	-0.0216418	0.00335937	1.2e-10	440546	ieu-b-110	rs17476364	C	T	0.108328	LDL cholesterol || id:ieu-b-110	TRUE	reported	igd	9.41974e-05	41.502
111	10	124705307	0.0257335	0.00342791	6.00067e-14	440546	ieu-b-110	rs12246352	G	A	0.103895	LDL cholesterol || id:ieu-b-110	TRUE	reported	igd	0.000127906	56.3556
112	11	5701074	0.0322012	0.00404981	1.80011e-15	440546	ieu-b-110	rs11601507	A	C	0.069468	LDL cholesterol || id:ieu-b-110	TRUE	reported	igd	0.00014349	63.2227
113	11	103870755	-0.016026	0.00265376	1.6e-09	440546	ieu-b-110	rs11226108	C	G	0.191562	LDL cholesterol || id:ieu-b-110	TRUE	reported	igd	8.27751e-05	36.4691
114	11	18664241	0.0173059	0.00239616	5.10035e-13	440546	ieu-b-110	rs10832963	G	T	0.744224	LDL cholesterol || id:ieu-b-110	TRUE	reported	igd	0.00011839	52.1621
115	11	61588305	-0.0318977	0.0021896	4.49987e-48	440546	ieu-b-110	rs174564	G	A	0.348557	LDL cholesterol || id:ieu-b-110	TRUE	reported	igd	0.000481492	212.22
116	11	116648917	-0.0575823	0.00306356	8.19974e-79	440546	ieu-b-110	rs964184	C	G	0.866409	LDL cholesterol || id:ieu-b-110	TRUE	reported	igd	0.000801283	353.283
117	11	5677158	-0.0386029	0.00692024	2.39999e-08	440546	ieu-b-110	rs7108486	C	T	0.023721	LDL cholesterol || id:ieu-b-110	TRUE	reported	igd	7.06278e-05	31.1168
118	11	65591348	0.0174597	0.00285203	9.20005e-10	440546	ieu-b-110	rs4930163	A	G	0.159456	LDL cholesterol || id:ieu-b-110	TRUE	reported	igd	8.50623e-05	37.4769
119	11	126244955	0.0448315	0.0033985	9.79941e-40	440546	ieu-b-110	rs4307732	A	G	0.105876	LDL cholesterol || id:ieu-b-110	TRUE	reported	igd	0.000394847	174.016
120	12	26834804	-0.0126734	0.00211595	2.1e-09	440546	ieu-b-110	rs78447482	TACTC	T	0.588055	LDL cholesterol || id:ieu-b-110	TRUE	reported	igd	8.14233e-05	35.8735
121	12	50650057	0.0182581	0.00218417	6.29941e-17	440546	ieu-b-110	rs2160994	C	T	0.647494	LDL cholesterol || id:ieu-b-110	TRUE	reported	igd	0.000158591	69.8773
122	12	9074706	0.0176869	0.00249323	1.29987e-12	440546	ieu-b-110	rs78508096	A	G	0.226194	LDL cholesterol || id:ieu-b-110	TRUE	reported	igd	0.000114219	50.3242
123	12	72179446	0.0430117	0.00748441	9.09997e-09	440546	ieu-b-110	rs61754230	T	C	0.019784	LDL cholesterol || id:ieu-b-110	TRUE	reported	igd	7.49608e-05	33.026
124	12	111973358	0.0271066	0.00209151	2.09991e-38	440546	ieu-b-110	rs597808	G	A	0.515915	LDL cholesterol || id:ieu-b-110	TRUE	reported	igd	0.00038113	167.969
125	12	623129	0.0139684	0.00237417	4e-09	440546	ieu-b-110	rs35882350	G	A	0.261067	LDL cholesterol || id:ieu-b-110	TRUE	reported	igd	7.85677e-05	34.6153
126	12	121423386	-0.0244904	0.00225744	1.99986e-27	440546	ieu-b-110	rs11065385	G	A	0.690891	LDL cholesterol || id:ieu-b-110	TRUE	reported	igd	0.000267087	117.695
127	13	111035483	-0.0129848	0.00233356	2.59998e-08	440546	ieu-b-110	rs2391825	A	G	0.279219	LDL cholesterol || id:ieu-b-110	TRUE	reported	igd	7.02766e-05	30.9621
128	13	32959199	-0.0165008	0.00208847	2.80027e-15	440546	ieu-b-110	rs2238162	T	C	0.522955	LDL cholesterol || id:ieu-b-110	TRUE	reported	igd	0.000141677	62.424
129	13	114546549	0.0221997	0.00231001	7.19946e-22	440546	ieu-b-110	rs6602912	G	T	0.284854	LDL cholesterol || id:ieu-b-110	TRUE	reported	igd	0.000209597	92.3559
130	14	24871926	0.0191489	0.00211033	1.10002e-19	440546	ieu-b-110	rs11621792	T	C	0.452867	LDL cholesterol || id:ieu-b-110	TRUE	reported	igd	0.000186859	82.3351
131	14	70911649	-0.0133753	0.00211263	2.39999e-10	440546	ieu-b-110	rs60229127	G	GA	0.556613	LDL cholesterol || id:ieu-b-110	TRUE	reported	igd	9.09765e-05	40.0828
132	14	73439258	-0.0224158	0.00372109	1.7e-09	440546	ieu-b-110	rs61988556	C	T	0.086142	LDL cholesterol || id:ieu-b-110	TRUE	reported	igd	8.23647e-05	36.2883
133	14	94768196	0.0359995	0.00516918	3.29989e-12	440546	ieu-b-110	rs145730801	C	T	0.044378	LDL cholesterol || id:ieu-b-110	TRUE	reported	igd	0.000110081	48.5007
134	15	58722590	-0.0222891	0.00256639	3.80014e-18	440546	ieu-b-110	rs35980001	G	GC	0.786561	LDL cholesterol || id:ieu-b-110	TRUE	reported	igd	0.000171188	75.4289
135	15	58680954	-0.017018	0.00214177	1.9002e-15	440546	ieu-b-110	rs2043085	C	T	0.612225	LDL cholesterol || id:ieu-b-110	TRUE	reported	igd	0.000143291	63.1349
136	15	75125645	0.0143852	0.00211976	1.20005e-11	440546	ieu-b-110	rs6495122	C	A	0.591279	LDL cholesterol || id:ieu-b-110	TRUE	reported	igd	0.000104525	46.0528
137	16	11706100	0.0229888	0.0040052	9.49992e-09	440546	ieu-b-110	rs12445804	A	G	0.074901	LDL cholesterol || id:ieu-b-110	TRUE	reported	igd	7.47757e-05	32.9444
138	16	72217113	-0.0255365	0.00247732	6.4998e-25	440546	ieu-b-110	rs7202323	G	T	0.229741	LDL cholesterol || id:ieu-b-110	TRUE	reported	igd	0.000241136	106.257
139	16	83980529	-0.0165059	0.00210805	4.90004e-15	440546	ieu-b-110	rs4782568	G	C	0.450902	LDL cholesterol || id:ieu-b-110	TRUE	reported	igd	0.000139144	61.3076
140	16	56991363	-0.0329541	0.00223034	2.09991e-49	440546	ieu-b-110	rs183130	T	C	0.323808	LDL cholesterol || id:ieu-b-110	TRUE	reported	igd	0.000495302	218.311
141	16	53811788	-0.0144167	0.00213447	1.39991e-11	440546	ieu-b-110	rs62033400	G	A	0.394662	LDL cholesterol || id:ieu-b-110	TRUE	reported	igd	0.000103542	45.6194
142	16	71639053	0.0167269	0.00216129	1e-14	440546	ieu-b-110	rs9929977	A	T	0.369846	LDL cholesterol || id:ieu-b-110	TRUE	reported	igd	0.000135942	59.8967
143	16	72101525	0.0485227	0.00268011	2.90001e-73	440546	ieu-b-110	rs34042070	G	C	0.187927	LDL cholesterol || id:ieu-b-110	TRUE	reported	igd	0.000743482	327.78
144	17	67191270	-0.0292893	0.00311032	4.60045e-21	440546	ieu-b-110	rs72631343	G	C	0.128894	LDL cholesterol || id:ieu-b-110	TRUE	reported	igd	0.000201247	88.676
145	17	45664861	-0.0265838	0.00209023	4.70002e-37	440546	ieu-b-110	rs2611867	G	A	0.513941	LDL cholesterol || id:ieu-b-110	TRUE	reported	igd	0.000367025	161.75
146	17	64210580	0.061862	0.00605788	1.80011e-24	440546	ieu-b-110	rs1801689	C	A	0.030551	LDL cholesterol || id:ieu-b-110	TRUE	reported	igd	0.000236653	104.281
147	17	76391005	-0.0182619	0.00294119	5.30005e-10	440546	ieu-b-110	rs72911393	T	C	0.147618	LDL cholesterol || id:ieu-b-110	TRUE	reported	igd	8.75017e-05	38.5517
148	17	7080316	-0.0264314	0.00265551	2.39994e-23	440546	ieu-b-110	rs55714927	T	C	0.190364	LDL cholesterol || id:ieu-b-110	TRUE	reported	igd	0.000224831	99.0701
149	17	7571080	-0.0173333	0.00290132	2.30001e-09	440546	ieu-b-110	rs9894946	G	A	0.841112	LDL cholesterol || id:ieu-b-110	TRUE	reported	igd	8.10112e-05	35.6919
150	17	29618023	0.0181095	0.00231601	5.30029e-15	440546	ieu-b-110	rs35278712	GAAAT	G	0.71215	LDL cholesterol || id:ieu-b-110	TRUE	reported	igd	0.000138765	61.1407
151	17	67081278	0.128484	0.0070401	2.09991e-74	440546	ieu-b-110	rs77542162	G	A	0.022495	LDL cholesterol || id:ieu-b-110	TRUE	reported	igd	0.000755476	333.072
152	18	47109955	0.0706209	0.00908667	7.70016e-15	440546	ieu-b-110	rs77960347	G	A	0.013351	LDL cholesterol || id:ieu-b-110	TRUE	reported	igd	0.00013709	60.4025
153	18	47160953	0.0157471	0.00274939	1e-08	440546	ieu-b-110	rs7241918	T	G	0.82411	LDL cholesterol || id:ieu-b-110	TRUE	reported	igd	7.44569e-05	32.804
154	19	11285390	-0.0159238	0.00215434	1.50003e-13	440546	ieu-b-110	rs440677	A	G	0.623063	LDL cholesterol || id:ieu-b-110	TRUE	reported	igd	0.000123999	54.634
155	19	58665817	-0.0217862	0.00254546	1.10002e-17	440546	ieu-b-110	rs35511051	A	C	0.209985	LDL cholesterol || id:ieu-b-110	TRUE	reported	igd	0.000166252	73.2535
156	19	11227480	0.0422734	0.00211024	2.90001e-89	440546	ieu-b-110	rs2738447	C	A	0.592612	LDL cholesterol || id:ieu-b-110	TRUE	reported	igd	0.000910089	401.3
157	19	45231821	-0.173628	0.00366029	1e-200	440546	ieu-b-110	rs1551891	A	G	0.088107	LDL cholesterol || id:ieu-b-110	TRUE	reported	igd	0.00508165	2250.12
158	19	45438643	-0.0699797	0.00251019	4.89779e-171	440546	ieu-b-110	rs4263041	G	A	0.283209	LDL cholesterol || id:ieu-b-110	TRUE	reported	igd	0.00176106	777.193
159	19	45814281	0.0217698	0.00334926	8.00018e-11	440546	ieu-b-110	rs111273322	A	G	0.108352	LDL cholesterol || id:ieu-b-110	TRUE	reported	igd	9.58911e-05	42.2483
160	19	45430280	0.0277824	0.00222587	9.3994e-36	440546	ieu-b-110	rs5112	G	C	0.533387	LDL cholesterol || id:ieu-b-110	TRUE	reported	igd	0.000353505	155.789
161	19	49206145	0.0296183	0.00206761	1.50003e-46	440546	ieu-b-110	rs516316	C	G	0.507935	LDL cholesterol || id:ieu-b-110	TRUE	reported	igd	0.000465575	205.202
162	19	11187324	-0.168952	0.00320833	1e-200	440546	ieu-b-110	rs143020224	G	C	0.118603	LDL cholesterol || id:ieu-b-110	TRUE	reported	igd	0.00625536	2773.11
163	19	19388500	-0.105058	0.00391919	2.69774e-158	440546	ieu-b-110	rs8107974	T	A	0.075765	LDL cholesterol || id:ieu-b-110	TRUE	reported	igd	0.00162842	718.561
164	19	45241248	0.309188	0.00782788	1e-200	440546	ieu-b-110	rs200046586	C	CA	0.981093	LDL cholesterol || id:ieu-b-110	TRUE	reported	igd	0.00352883	1560.11
165	19	45360488	0.168281	0.0101662	1.50003e-61	440546	ieu-b-110	rs375972689	G	T	0.01069	LDL cholesterol || id:ieu-b-110	TRUE	reported	igd	0.000621572	274
166	20	34147630	-0.0231042	0.00300476	1.50003e-14	440546	ieu-b-110	rs1010759	A	G	0.140367	LDL cholesterol || id:ieu-b-110	TRUE	reported	igd	0.000134188	59.1235
167	20	39179822	0.10277	0.0060919	7.50067e-64	440546	ieu-b-110	rs1883711	C	G	0.031412	LDL cholesterol || id:ieu-b-110	TRUE	reported	igd	0.000645588	284.594
168	20	43038249	-0.0256479	0.00413761	5.69994e-10	440546	ieu-b-110	rs6031587	T	C	0.071963	LDL cholesterol || id:ieu-b-110	TRUE	reported	igd	8.72118e-05	38.424
169	20	44700166	0.0116537	0.00208962	2.39999e-08	440546	ieu-b-110	rs6074012	C	T	0.523914	LDL cholesterol || id:ieu-b-110	TRUE	reported	igd	7.05945e-05	31.1022
170	20	62896110	0.0171196	0.00260335	4.79954e-11	440546	ieu-b-110	rs17569873	T	C	0.201299	LDL cholesterol || id:ieu-b-110	TRUE	reported	igd	9.81495e-05	43.2434
171	20	12958687	0.0124777	0.00213986	5.49997e-09	440546	ieu-b-110	rs438568	G	A	0.609246	LDL cholesterol || id:ieu-b-110	TRUE	reported	igd	7.71745e-05	34.0014
172	20	17844684	-0.0249198	0.00219993	9.60064e-30	440546	ieu-b-110	rs2618566	T	G	0.659861	LDL cholesterol || id:ieu-b-110	TRUE	reported	igd	0.000291175	128.313
173	20	39911001	-0.0257721	0.00210448	1.80011e-34	440546	ieu-b-110	rs200571020	C	CTTTTTTT	0.541078	LDL cholesterol || id:ieu-b-110	TRUE	reported	igd	0.000340307	149.971
174	20	62373983	0.0152618	0.00262512	6.1e-09	440546	ieu-b-110	rs2256814	A	G	0.197877	LDL cholesterol || id:ieu-b-110	TRUE	reported	igd	7.67165e-05	33.7996
175	21	40698345	0.0137065	0.00210922	8.10028e-11	440546	ieu-b-110	rs5843957	TG	T	0.570884	LDL cholesterol || id:ieu-b-110	TRUE	reported	igd	9.58466e-05	42.2287
176	22	41393520	0.0135068	0.00221758	1.09999e-09	440546	ieu-b-110	rs960596	T	C	0.33932	LDL cholesterol || id:ieu-b-110	TRUE	reported	igd	8.42012e-05	37.0975
177	22	50853626	0.0129592	0.00219352	3.50002e-09	440546	ieu-b-110	rs12162782	G	T	0.344365	LDL cholesterol || id:ieu-b-110	TRUE	reported	igd	7.92223e-05	34.9037
