# Supplementary material for: Lipid Profiles, Telomere Length, and the Risk of Malignant Tumors: A Mendelian Randomization and Mediation Analysis
Source: Biomedicines. 2024 Dec 25;13(1):13. doi: 10.3390/biomedicines13010013 (PMC11760878; doi:10.3390/biomedicines13010013)
Supplement: Supplementary file 1 [file biomedicines-13-00013-s001.zip › Table S6 IVs and F-Values of TG.xlsx]

## Sheet: 03.expo_IVs2_for_exposure_add_F
	chr.exposure	pos.exposure	beta.exposure	se.exposure	pval.exposure	samplesize.exposure	id.exposure	SNP	effect_allele.exposure	other_allele.exposure	eaf.exposure	exposure	mr_keep.exposure	pval_origin.exposure	data_source.exposure	r2	F
1	1	39372345	-0.0154891	0.00277738	2.39999e-08	441016	ieu-b-111	rs200610097	C	CA	0.844298	triglycerides || id:ieu-b-111	TRUE	reported	igd	7.05175e-05	31.1014
2	1	40048009	0.0250232	0.00237577	6.09958e-26	441016	ieu-b-111	rs11206374	A	G	0.224815	triglycerides || id:ieu-b-111	TRUE	reported	igd	0.000251486	110.937
3	1	61705898	-0.0250097	0.00393658	2.1e-10	441016	ieu-b-111	rs74090351	A	G	0.068143	triglycerides || id:ieu-b-111	TRUE	reported	igd	9.15134e-05	40.3624
4	1	62904575	-0.0777322	0.00207793	1e-200	441016	ieu-b-111	rs9436661	G	T	0.352919	triglycerides || id:ieu-b-111	TRUE	reported	igd	0.00316308	1399.39
5	1	110501967	-0.0119887	0.00215665	2.69998e-08	441016	ieu-b-111	rs34302257	C	CA	0.649475	triglycerides || id:ieu-b-111	TRUE	reported	igd	7.00648e-05	30.9017
6	1	149871905	-0.0247492	0.00362188	8.30042e-12	441016	ieu-b-111	rs1044808	C	G	0.081237	triglycerides || id:ieu-b-111	TRUE	reported	igd	0.000105865	46.6931
7	1	154259650	-0.0202981	0.00218442	1.50003e-20	441016	ieu-b-111	rs1760801	A	G	0.295768	triglycerides || id:ieu-b-111	TRUE	reported	igd	0.000195749	86.3449
8	1	172355276	-0.0137618	0.00200182	6.20012e-12	441016	ieu-b-111	rs9425589	A	G	0.566781	triglycerides || id:ieu-b-111	TRUE	reported	igd	0.000107152	47.2605
9	1	23823798	0.0208341	0.00357696	5.69994e-09	441016	ieu-b-111	rs1009590	C	G	0.914935	triglycerides || id:ieu-b-111	TRUE	reported	igd	7.6919e-05	33.925
10	1	27021913	0.0818126	0.00663594	6.29941e-35	441016	ieu-b-111	rs114165349	C	G	0.023157	triglycerides || id:ieu-b-111	TRUE	reported	igd	0.000344534	151.996
11	1	54877103	0.0156106	0.00207578	5.50047e-14	441016	ieu-b-111	rs213494	T	C	0.648345	triglycerides || id:ieu-b-111	TRUE	reported	igd	0.000128223	56.5555
12	1	93836218	-0.0183059	0.00256302	9.20026e-13	441016	ieu-b-111	rs698927	C	A	0.183785	triglycerides || id:ieu-b-111	TRUE	reported	igd	0.000115657	51.0125
13	1	118143517	-0.0125327	0.00214567	5.19996e-09	441016	ieu-b-111	rs320369	G	A	0.683292	triglycerides || id:ieu-b-111	TRUE	reported	igd	7.73527e-05	34.1163
14	1	178502677	0.0131387	0.00219147	2e-09	441016	ieu-b-111	rs10631642	C	CTTT	0.689424	triglycerides || id:ieu-b-111	TRUE	reported	igd	8.14974e-05	35.9444
15	1	10796866	-0.011772	0.00210497	2.19999e-08	441016	ieu-b-111	rs880315	C	T	0.340211	triglycerides || id:ieu-b-111	TRUE	reported	igd	7.09126e-05	31.2757
16	1	203511492	-0.0128072	0.00198554	1.09999e-10	441016	ieu-b-111	rs36043408	A	G	0.502153	triglycerides || id:ieu-b-111	TRUE	reported	igd	9.43313e-05	41.6053
17	1	221001142	0.0287484	0.00337913	1.80011e-17	441016	ieu-b-111	rs61830291	C	A	0.095791	triglycerides || id:ieu-b-111	TRUE	reported	igd	0.000164094	72.3795
18	1	230301811	-0.0481745	0.0020373	1.30017e-123	441016	ieu-b-111	rs11122450	G	T	0.611733	triglycerides || id:ieu-b-111	TRUE	reported	igd	0.00126625	559.142
19	1	40435999	-0.0124181	0.00222753	2.5e-08	441016	ieu-b-111	rs2131311	G	A	0.714636	triglycerides || id:ieu-b-111	TRUE	reported	igd	7.04658e-05	31.0786
20	1	51149820	0.0268214	0.00346931	1.10002e-14	441016	ieu-b-111	rs112108602	A	AG	0.909696	triglycerides || id:ieu-b-111	TRUE	reported	igd	0.000135508	59.7688
21	1	98478981	-0.0212127	0.00267054	1.99986e-15	441016	ieu-b-111	rs1938566	T	C	0.834537	triglycerides || id:ieu-b-111	TRUE	reported	igd	0.000143047	63.0945
22	1	205070573	0.0135651	0.00202953	2.29985e-11	441016	ieu-b-111	rs11240358	A	G	0.394026	triglycerides || id:ieu-b-111	TRUE	reported	igd	0.000101288	44.6738
23	1	219637671	0.0193178	0.00202011	1.10002e-21	441016	ieu-b-111	rs11118310	T	A	0.593476	triglycerides || id:ieu-b-111	TRUE	reported	igd	0.00020731	91.4457
24	1	230416399	-0.014664	0.00201517	3.40017e-13	441016	ieu-b-111	rs1043897	T	G	0.415585	triglycerides || id:ieu-b-111	TRUE	reported	igd	0.000120054	52.9517
25	2	20368519	-0.0181218	0.00198519	6.90081e-20	441016	ieu-b-111	rs1473886	T	G	0.477624	triglycerides || id:ieu-b-111	TRUE	reported	igd	0.000188913	83.3291
26	2	121309231	0.015323	0.00227424	1.59993e-11	441016	ieu-b-111	rs954244	G	C	0.254641	triglycerides || id:ieu-b-111	TRUE	reported	igd	0.000102924	45.3955
27	2	219184275	-0.0134774	0.00204919	4.79954e-11	441016	ieu-b-111	rs2382825	T	C	0.622954	triglycerides || id:ieu-b-111	TRUE	reported	igd	9.80733e-05	43.2559
28	2	21231524	-0.0735169	0.00244968	7.09578e-198	441016	ieu-b-111	rs676210	A	G	0.205293	triglycerides || id:ieu-b-111	TRUE	reported	igd	0.00203805	900.645
29	2	27598097	-0.10025	0.00203577	1e-200	441016	ieu-b-111	rs4665972	C	T	0.604587	triglycerides || id:ieu-b-111	TRUE	reported	igd	0.00546859	2424.99
30	2	27744937	-0.0505491	0.00847063	2.39999e-09	441016	ieu-b-111	rs150419156	A	G	0.015259	triglycerides || id:ieu-b-111	TRUE	reported	igd	8.07432e-05	35.6118
31	2	28646847	0.0232557	0.00292788	1.99986e-15	441016	ieu-b-111	rs10210970	T	C	0.131448	triglycerides || id:ieu-b-111	TRUE	reported	igd	0.000143033	63.0885
32	2	165528876	-0.0376242	0.00202704	6.59933e-77	441016	ieu-b-111	rs13389219	T	C	0.392551	triglycerides || id:ieu-b-111	TRUE	reported	igd	0.000780578	344.515
33	2	203431804	0.0218939	0.00303176	5.10035e-13	441016	ieu-b-111	rs3731696	G	A	0.121188	triglycerides || id:ieu-b-111	TRUE	reported	igd	0.000118236	52.15
34	2	219699999	0.0816071	0.00510649	1.69981e-57	441016	ieu-b-111	rs78058190	A	G	0.05045	triglycerides || id:ieu-b-111	TRUE	reported	igd	0.000578769	255.393
35	2	227099180	0.0402918	0.00207151	2.90001e-84	441016	ieu-b-111	rs2943645	T	C	0.646594	triglycerides || id:ieu-b-111	TRUE	reported	igd	0.000857102	378.318
36	2	227232047	-0.0140007	0.00225386	5.19996e-10	441016	ieu-b-111	rs12475332	G	T	0.260988	triglycerides || id:ieu-b-111	TRUE	reported	igd	8.7489e-05	38.5872
37	2	3642361	0.0197269	0.00260304	3.50026e-14	441016	ieu-b-111	rs3820897	C	T	0.819861	triglycerides || id:ieu-b-111	TRUE	reported	igd	0.00013021	57.432
38	2	28489549	0.0263468	0.00416714	2.59998e-10	441016	ieu-b-111	rs72784786	A	G	0.060638	triglycerides || id:ieu-b-111	TRUE	reported	igd	9.06329e-05	39.974
39	2	37095139	-0.0137812	0.00200389	6.09958e-12	441016	ieu-b-111	rs6752845	C	G	0.431425	triglycerides || id:ieu-b-111	TRUE	reported	igd	0.000107232	47.296
40	2	59313974	-0.0123561	0.00203065	1.2e-09	441016	ieu-b-111	rs7424120	T	C	0.601724	triglycerides || id:ieu-b-111	TRUE	reported	igd	8.39464e-05	37.0246
41	2	65276049	-0.0184832	0.00200785	3.40017e-20	441016	ieu-b-111	rs1009360	C	T	0.41859	triglycerides || id:ieu-b-111	TRUE	reported	igd	0.000192112	84.7403
42	2	85796961	0.0112719	0.00202045	2.39999e-08	441016	ieu-b-111	rs5832650	C	CA	0.59295	triglycerides || id:ieu-b-111	TRUE	reported	igd	7.05689e-05	31.124
43	2	171583876	-0.01279	0.00210534	1.2e-09	441016	ieu-b-111	rs1420384	T	G	0.66699	triglycerides || id:ieu-b-111	TRUE	reported	igd	8.3677e-05	36.9058
44	2	119745127	0.0410641	0.00692419	2.99999e-09	441016	ieu-b-111	rs11904650	G	A	0.020999	triglycerides || id:ieu-b-111	TRUE	reported	igd	7.97439e-05	35.171
45	2	165467068	0.0115011	0.00199472	8.10009e-09	441016	ieu-b-111	rs4128205	C	A	0.509173	triglycerides || id:ieu-b-111	TRUE	reported	igd	7.53751e-05	33.244
46	2	48962291	0.0174394	0.00233365	7.8001e-14	441016	ieu-b-111	rs17326656	T	G	0.238472	triglycerides || id:ieu-b-111	TRUE	reported	igd	0.000126614	55.8457
47	2	50731010	-0.0117482	0.00207507	1.5e-08	441016	ieu-b-111	rs62135012	A	G	0.357929	triglycerides || id:ieu-b-111	TRUE	reported	igd	7.2676e-05	32.0535
48	2	161340270	-0.0108868	0.00198007	3.79997e-08	441016	ieu-b-111	rs6432622	G	A	0.490264	triglycerides || id:ieu-b-111	TRUE	reported	igd	6.85418e-05	30.23
49	2	202379923	-0.0121198	0.00212221	1.09999e-08	441016	ieu-b-111	rs78545596	TAA	T	0.370326	triglycerides || id:ieu-b-111	TRUE	reported	igd	7.39482e-05	32.6146
50	2	242395674	-0.0142305	0.00201176	1.50003e-12	441016	ieu-b-111	rs4675812	A	G	0.587882	triglycerides || id:ieu-b-111	TRUE	reported	igd	0.000113445	50.0364
51	3	52516293	0.0298848	0.00253832	5.30029e-32	441016	ieu-b-111	rs6800707	G	C	0.810543	triglycerides || id:ieu-b-111	TRUE	reported	igd	0.000314208	138.614
52	3	150066540	0.0419639	0.00426588	7.8001e-23	441016	ieu-b-111	rs62271373	A	T	0.059967	triglycerides || id:ieu-b-111	TRUE	reported	igd	0.000219374	96.7682
53	3	156810578	0.0120882	0.00202424	2.30001e-09	441016	ieu-b-111	rs62274099	T	C	0.424205	triglycerides || id:ieu-b-111	TRUE	reported	igd	8.08555e-05	35.6613
54	3	188439236	0.0117624	0.00208003	1.6e-08	441016	ieu-b-111	rs2137557	C	T	0.645612	triglycerides || id:ieu-b-111	TRUE	reported	igd	7.25048e-05	31.978
55	3	69879670	0.0109684	0.00200571	4.49997e-08	441016	ieu-b-111	rs6805924	T	G	0.430548	triglycerides || id:ieu-b-111	TRUE	reported	igd	6.78057e-05	29.9053
56	3	135956305	0.0291133	0.00234718	2.49977e-35	441016	ieu-b-111	rs684773	C	A	0.766797	triglycerides || id:ieu-b-111	TRUE	reported	igd	0.000348726	153.847
57	3	12473045	0.0202549	0.00236652	1.10002e-17	441016	ieu-b-111	rs3103310	G	A	0.241785	triglycerides || id:ieu-b-111	TRUE	reported	igd	0.000166078	73.2551
58	3	37025661	-0.0118516	0.00199656	2.90001e-09	441016	ieu-b-111	rs9831084	C	T	0.461922	triglycerides || id:ieu-b-111	TRUE	reported	igd	7.98914e-05	35.2361
59	3	127397553	0.0147856	0.00247772	2.39999e-09	441016	ieu-b-111	rs9859117	C	G	0.202649	triglycerides || id:ieu-b-111	TRUE	reported	igd	8.07391e-05	35.61
60	3	142110644	-0.0165938	0.00295427	1.89998e-08	441016	ieu-b-111	rs73238173	G	C	0.129955	triglycerides || id:ieu-b-111	TRUE	reported	igd	7.15329e-05	31.5493
61	3	170727218	0.0247828	0.00334924	1.39991e-13	441016	ieu-b-111	rs10513688	A	G	0.097403	triglycerides || id:ieu-b-111	TRUE	reported	igd	0.000124137	54.7528
62	3	172294500	0.0500946	0.00600435	7.19946e-17	441016	ieu-b-111	rs79287178	A	G	0.031151	triglycerides || id:ieu-b-111	TRUE	reported	igd	0.000157807	69.6062
63	3	196187927	-0.0126395	0.00223848	1.6e-08	441016	ieu-b-111	rs11185542	C	G	0.727914	triglycerides || id:ieu-b-111	TRUE	reported	igd	7.22882e-05	31.8824
64	3	12132016	0.025209	0.0040263	3.79997e-10	441016	ieu-b-111	rs34389637	C	CT	0.934514	triglycerides || id:ieu-b-111	TRUE	reported	igd	8.88804e-05	39.201
65	3	24520283	-0.0152543	0.00221886	6.20012e-12	441016	ieu-b-111	rs6792725	G	A	0.692404	triglycerides || id:ieu-b-111	TRUE	reported	igd	0.000107158	47.2632
66	3	47345386	-0.0118952	0.00205212	6.80002e-09	441016	ieu-b-111	rs55807798	A	AT	0.421424	triglycerides || id:ieu-b-111	TRUE	reported	igd	7.61817e-05	33.5997
67	3	87037543	-0.0224583	0.00347278	1e-10	441016	ieu-b-111	rs13066793	G	A	0.090095	triglycerides || id:ieu-b-111	TRUE	reported	igd	9.48208e-05	41.8213
68	4	26062913	-0.0292341	0.00268763	1.50003e-27	441016	ieu-b-111	rs57996145	G	GT	0.83326	triglycerides || id:ieu-b-111	TRUE	reported	igd	0.000268207	118.315
69	4	39646631	-0.0152674	0.00252148	1.40001e-09	441016	ieu-b-111	rs12504746	T	C	0.192857	triglycerides || id:ieu-b-111	TRUE	reported	igd	8.31244e-05	36.6621
70	4	55535336	-0.0139399	0.00204019	8.30042e-12	441016	ieu-b-111	rs2237029	A	G	0.601353	triglycerides || id:ieu-b-111	TRUE	reported	igd	0.000105847	46.6849
71	4	69446344	0.0195598	0.00240753	4.49987e-16	441016	ieu-b-111	rs13101504	G	T	0.412851	triglycerides || id:ieu-b-111	TRUE	reported	igd	0.000149646	66.006
72	4	124743259	0.0139021	0.00231385	1.89998e-09	441016	ieu-b-111	rs1347188	G	A	0.245797	triglycerides || id:ieu-b-111	TRUE	reported	igd	8.18466e-05	36.0984
73	4	18034463	0.0264991	0.00291753	1.10002e-19	441016	ieu-b-111	rs71603401	G	A	0.136804	triglycerides || id:ieu-b-111	TRUE	reported	igd	0.000187023	82.4954
74	4	77396854	0.0129095	0.00199093	8.9002e-11	441016	ieu-b-111	rs11722924	C	G	0.53531	triglycerides || id:ieu-b-111	TRUE	reported	igd	9.53259e-05	42.0441
75	4	89704367	0.0149897	0.00203847	1.9002e-13	441016	ieu-b-111	rs13118477	A	G	0.392654	triglycerides || id:ieu-b-111	TRUE	reported	igd	0.000122594	54.0724
76	4	110766064	0.0465516	0.00710636	5.70033e-11	441016	ieu-b-111	rs148827772	G	A	0.022544	triglycerides || id:ieu-b-111	TRUE	reported	igd	9.72922e-05	42.9114
77	4	157682598	-0.0160248	0.00237585	1.50003e-11	441016	ieu-b-111	rs11100083	C	T	0.226214	triglycerides || id:ieu-b-111	TRUE	reported	igd	0.000103145	45.4931
78	4	15102518	0.0116923	0.00210543	2.80001e-08	441016	ieu-b-111	rs2604568	A	T	0.663895	triglycerides || id:ieu-b-111	TRUE	reported	igd	6.99252e-05	30.8401
79	4	40428010	0.0125871	0.00229058	3.89996e-08	441016	ieu-b-111	rs278981	C	T	0.758155	triglycerides || id:ieu-b-111	TRUE	reported	igd	6.84662e-05	30.1966
80	4	87985166	0.0338197	0.00203602	5.79963e-62	441016	ieu-b-111	rs3775228	T	C	0.399717	triglycerides || id:ieu-b-111	TRUE	reported	igd	0.000625244	275.914
81	4	100054827	0.013792	0.00216353	1.79999e-10	441016	ieu-b-111	rs6532798	T	C	0.697405	triglycerides || id:ieu-b-111	TRUE	reported	igd	9.2137e-05	40.6375
82	4	3443931	-0.0305169	0.00205811	9.70063e-50	441016	ieu-b-111	rs13108218	G	A	0.614859	triglycerides || id:ieu-b-111	TRUE	reported	igd	0.000498279	219.858
83	4	103188709	0.0300749	0.00377743	1.69981e-15	441016	ieu-b-111	rs13107325	T	C	0.074905	triglycerides || id:ieu-b-111	TRUE	reported	igd	0.000143714	63.389
84	5	53310139	0.0268635	0.00315997	1.9002e-17	441016	ieu-b-111	rs7735249	G	C	0.112767	triglycerides || id:ieu-b-111	TRUE	reported	igd	0.000163845	72.2699
85	5	173324971	0.0121913	0.00217016	1.89998e-08	441016	ieu-b-111	rs55646464	T	G	0.300087	triglycerides || id:ieu-b-111	TRUE	reported	igd	7.15535e-05	31.5584
86	5	55783832	-0.0196036	0.00281241	3.19963e-12	441016	ieu-b-111	rs72644085	C	T	0.146036	triglycerides || id:ieu-b-111	TRUE	reported	igd	0.000110157	48.5861
87	5	55794120	0.0317126	0.00378401	5.30029e-17	441016	ieu-b-111	rs373798	ATTTTACAGAGAGCTGATTGGTCTG	A	0.917018	triglycerides || id:ieu-b-111	TRUE	reported	igd	0.000159234	70.2356
88	5	130672958	0.0329807	0.00529922	4.90004e-10	441016	ieu-b-111	rs193735	A	G	0.036665	triglycerides || id:ieu-b-111	TRUE	reported	igd	8.7822e-05	38.7341
89	5	140888248	0.0162322	0.00243455	2.60016e-11	441016	ieu-b-111	rs970069	T	C	0.212039	triglycerides || id:ieu-b-111	TRUE	reported	igd	0.00010079	44.4545
90	5	156390297	0.0331011	0.00206122	4.90004e-58	441016	ieu-b-111	rs6882076	C	T	0.634285	triglycerides || id:ieu-b-111	TRUE	reported	igd	0.000584424	257.89
91	5	176750688	0.0149941	0.00239634	3.89996e-10	441016	ieu-b-111	rs62397245	G	C	0.22236	triglycerides || id:ieu-b-111	TRUE	reported	igd	8.87669e-05	39.1509
92	5	55990342	-0.0123657	0.00207937	2.69998e-09	441016	ieu-b-111	rs11746801	A	G	0.637069	triglycerides || id:ieu-b-111	TRUE	reported	igd	8.01834e-05	35.3649
93	5	67714246	0.0177909	0.00205178	4.30031e-18	441016	ieu-b-111	rs4976033	G	A	0.402122	triglycerides || id:ieu-b-111	TRUE	reported	igd	0.000170453	75.1852
94	5	90255685	0.0157533	0.00224582	2.29985e-12	441016	ieu-b-111	rs7704653	G	A	0.723029	triglycerides || id:ieu-b-111	TRUE	reported	igd	0.000111555	49.203
95	5	132444128	-0.0307938	0.00344154	3.59998e-19	441016	ieu-b-111	rs72801474	A	G	0.091843	triglycerides || id:ieu-b-111	TRUE	reported	igd	0.000181505	80.0606
96	5	157925297	-0.0154305	0.00201429	1.9002e-14	441016	ieu-b-111	rs13354321	C	T	0.409787	triglycerides || id:ieu-b-111	TRUE	reported	igd	0.000133047	58.6832
97	5	78531337	-0.0145732	0.00202974	7.00003e-13	441016	ieu-b-111	rs1316753	C	G	0.394062	triglycerides || id:ieu-b-111	TRUE	reported	igd	0.000116876	51.5498
98	5	112490629	0.0138858	0.00236622	4.39997e-09	441016	ieu-b-111	rs7714361	C	A	0.233667	triglycerides || id:ieu-b-111	TRUE	reported	igd	7.80806e-05	34.4373
99	5	118729286	-0.0206988	0.00224699	3.19963e-20	441016	ieu-b-111	rs1045241	T	C	0.270943	triglycerides || id:ieu-b-111	TRUE	reported	igd	0.000192376	84.8567
100	5	55857025	-0.0465382	0.00253471	2.70023e-75	441016	ieu-b-111	rs11429307	G	GT	0.80902	triglycerides || id:ieu-b-111	TRUE	reported	igd	0.000763794	337.101
101	5	103995368	-0.0117435	0.00204042	8.60003e-09	441016	ieu-b-111	rs325485	G	A	0.602889	triglycerides || id:ieu-b-111	TRUE	reported	igd	7.5105e-05	33.1249
102	5	153800513	0.0151978	0.00261808	6.4e-09	441016	ieu-b-111	rs7244	A	G	0.174166	triglycerides || id:ieu-b-111	TRUE	reported	igd	7.64026e-05	33.6972
103	6	7249460	-0.0155231	0.0026035	2.5e-09	441016	ieu-b-111	rs78588343	A	G	0.176216	triglycerides || id:ieu-b-111	TRUE	reported	igd	8.06032e-05	35.55
104	6	31303922	0.0243875	0.00276364	1.10002e-18	441016	ieu-b-111	rs28752924	G	T	0.243148	triglycerides || id:ieu-b-111	TRUE	reported	igd	0.000176539	77.8699
105	6	32525981	0.037979	0.00423249	2.90001e-19	441016	ieu-b-111	rs186413375	C	A	0.083486	triglycerides || id:ieu-b-111	TRUE	reported	igd	0.000182541	80.518
106	6	72522321	-0.0471717	0.00791884	2.59998e-09	441016	ieu-b-111	rs138191773	A	G	0.017021	triglycerides || id:ieu-b-111	TRUE	reported	igd	8.04546e-05	35.4844
107	6	133797208	-0.0122839	0.00212321	7.19996e-09	441016	ieu-b-111	rs9373056	T	C	0.320263	triglycerides || id:ieu-b-111	TRUE	reported	igd	7.58926e-05	33.4722
108	6	139835498	-0.0285849	0.00201656	1.29987e-45	441016	ieu-b-111	rs17585887	C	T	0.591074	triglycerides || id:ieu-b-111	TRUE	reported	igd	0.000455406	200.932
109	6	140611419	-0.0154993	0.00246511	3.2e-10	441016	ieu-b-111	rs9376511	G	A	0.203288	triglycerides || id:ieu-b-111	TRUE	reported	igd	8.9631e-05	39.5321
110	6	20486798	-0.0189544	0.00254235	8.99912e-14	441016	ieu-b-111	rs4134963	T	C	0.189878	triglycerides || id:ieu-b-111	TRUE	reported	igd	0.00012602	55.5837
111	6	32587213	0.0379005	0.00204671	1.50003e-76	441016	ieu-b-111	rs28383314	C	T	0.624109	triglycerides || id:ieu-b-111	TRUE	reported	igd	0.000776936	342.906
112	6	161004972	0.0450912	0.00379997	1.80011e-32	441016	ieu-b-111	rs77009508	G	A	0.073734	triglycerides || id:ieu-b-111	TRUE	reported	igd	0.000319176	140.806
113	6	27303745	-0.0119616	0.00198801	1.79999e-09	441016	ieu-b-111	rs9368503	T	A	0.510113	triglycerides || id:ieu-b-111	TRUE	reported	igd	8.20827e-05	36.2026
114	6	43757896	0.0401182	0.00198999	2.19989e-90	441016	ieu-b-111	rs998584	A	C	0.482727	triglycerides || id:ieu-b-111	TRUE	reported	igd	0.000920718	406.424
115	6	107437166	-0.0133153	0.00213196	4.20001e-10	441016	ieu-b-111	rs62427982	T	C	0.32217	triglycerides || id:ieu-b-111	TRUE	reported	igd	8.84405e-05	39.0069
116	6	161111700	-0.104318	0.00828522	2.39994e-36	441016	ieu-b-111	rs186696265	T	C	0.014693	triglycerides || id:ieu-b-111	TRUE	reported	igd	0.000359335	158.529
117	6	43804571	0.0177868	0.00221435	9.49948e-16	441016	ieu-b-111	rs729761	G	T	0.711859	triglycerides || id:ieu-b-111	TRUE	reported	igd	0.00014628	64.521
118	6	161162290	-0.0391877	0.00654659	2.19999e-09	441016	ieu-b-111	rs1835346	G	A	0.023874	triglycerides || id:ieu-b-111	TRUE	reported	igd	8.12418e-05	35.8317
119	6	29956755	-0.0270918	0.0048226	1.89998e-08	441016	ieu-b-111	rs35786744	A	AT	0.953453	triglycerides || id:ieu-b-111	TRUE	reported	igd	7.1553e-05	31.5581
120	6	32627480	-0.0213585	0.00230298	1.80011e-20	441016	ieu-b-111	rs1064173	A	G	0.284399	triglycerides || id:ieu-b-111	TRUE	reported	igd	0.000194994	86.012
121	6	97029871	0.0137912	0.00242177	1.2e-08	441016	ieu-b-111	rs2983896	A	G	0.21474	triglycerides || id:ieu-b-111	TRUE	reported	igd	7.35279e-05	32.4292
122	6	109189021	0.0163067	0.0024101	1.29987e-11	441016	ieu-b-111	rs9480889	G	C	0.783137	triglycerides || id:ieu-b-111	TRUE	reported	igd	0.000103792	45.7783
123	6	127435106	0.0267283	0.0019907	4.19952e-41	441016	ieu-b-111	rs6916318	T	A	0.530533	triglycerides || id:ieu-b-111	TRUE	reported	igd	0.000408601	180.272
124	6	160562481	0.0138633	0.00231292	2e-09	441016	ieu-b-111	rs73025562	A	G	0.245879	triglycerides || id:ieu-b-111	TRUE	reported	igd	8.14559e-05	35.9261
125	7	5574239	0.0157124	0.00245601	1.6e-10	441016	ieu-b-111	rs852388	C	G	0.211278	triglycerides || id:ieu-b-111	TRUE	reported	igd	9.27962e-05	40.9282
126	7	15906686	-0.0155759	0.00206772	5.00035e-14	441016	ieu-b-111	rs35140741	CAAAAAAAA	C	0.634615	triglycerides || id:ieu-b-111	TRUE	reported	igd	0.000128651	56.7441
127	7	44267538	-0.0319865	0.00426882	6.70039e-14	441016	ieu-b-111	rs62459095	T	C	0.061781	triglycerides || id:ieu-b-111	TRUE	reported	igd	0.000127294	56.1456
128	7	72856269	-0.122769	0.00301848	1e-200	441016	ieu-b-111	rs2240466	A	G	0.122916	triglycerides || id:ieu-b-111	TRUE	reported	igd	0.00373698	1654.24
129	7	116486020	-0.0150445	0.00201492	8.19974e-14	441016	ieu-b-111	rs41785	A	C	0.417487	triglycerides || id:ieu-b-111	TRUE	reported	igd	0.000126395	55.7491
130	7	130583442	-0.0211003	0.00380118	2.80001e-08	441016	ieu-b-111	rs62473520	C	T	0.077998	triglycerides || id:ieu-b-111	TRUE	reported	igd	6.98644e-05	30.8133
131	7	1010801	0.0176494	0.00303718	6.19998e-09	441016	ieu-b-111	rs71538127	G	C	0.122052	triglycerides || id:ieu-b-111	TRUE	reported	igd	7.65652e-05	33.7689
132	7	17920613	0.015793	0.00202877	7.00003e-15	441016	ieu-b-111	rs10242866	T	C	0.398698	triglycerides || id:ieu-b-111	TRUE	reported	igd	0.000137388	60.5985
133	7	25992323	0.0370518	0.00271209	1.69981e-42	441016	ieu-b-111	rs10642257	A	AAGGCC	0.839273	triglycerides || id:ieu-b-111	TRUE	reported	igd	0.000423031	186.642
134	7	44199142	0.024506	0.00273953	3.69999e-19	441016	ieu-b-111	rs1799831	T	C	0.156029	triglycerides || id:ieu-b-111	TRUE	reported	igd	0.000181409	80.0186
135	7	72139093	0.016328	0.00265352	7.59994e-10	441016	ieu-b-111	rs7786339	T	C	0.168936	triglycerides || id:ieu-b-111	TRUE	reported	igd	8.58479e-05	37.8634
136	7	73123473	0.0653776	0.0046178	1.69981e-45	441016	ieu-b-111	rs72555385	G	A	0.048975	triglycerides || id:ieu-b-111	TRUE	reported	igd	0.000454293	200.441
137	7	17284989	-0.0173714	0.00308015	1.7e-08	441016	ieu-b-111	rs10277582	T	C	0.118591	triglycerides || id:ieu-b-111	TRUE	reported	igd	7.21174e-05	31.8071
138	7	26394297	-0.0201313	0.00203748	5.10035e-23	441016	ieu-b-111	rs2699805	A	G	0.399672	triglycerides || id:ieu-b-111	TRUE	reported	igd	0.000221313	97.6236
139	7	32262377	-0.0118536	0.00205405	7.90005e-09	441016	ieu-b-111	rs12669911	C	A	0.614026	triglycerides || id:ieu-b-111	TRUE	reported	igd	7.55077e-05	33.3025
140	7	75647167	-0.0125232	0.00213684	4.60002e-09	441016	ieu-b-111	rs72603744	C	A	0.315623	triglycerides || id:ieu-b-111	TRUE	reported	igd	7.78751e-05	34.3467
141	7	106632113	-0.0121299	0.00201682	1.79999e-09	441016	ieu-b-111	rs12530679	G	A	0.48466	triglycerides || id:ieu-b-111	TRUE	reported	igd	8.20144e-05	36.1725
142	7	150296604	0.0210491	0.00245993	1.20005e-17	441016	ieu-b-111	rs75721796	A	G	0.214459	triglycerides || id:ieu-b-111	TRUE	reported	igd	0.000165995	73.2183
143	7	130430930	-0.0325803	0.00198921	2.70023e-60	441016	ieu-b-111	rs4731701	T	C	0.493088	triglycerides || id:ieu-b-111	TRUE	reported	igd	0.000607898	268.254
144	8	11517977	-0.0245383	0.00200093	1.39991e-34	441016	ieu-b-111	rs4841580	C	T	0.434941	triglycerides || id:ieu-b-111	TRUE	reported	igd	0.000340897	150.391
145	8	19662937	0.0773626	0.00758596	1.99986e-24	441016	ieu-b-111	rs79153732	T	C	0.017389	triglycerides || id:ieu-b-111	TRUE	reported	igd	0.000235768	104.001
146	8	19873502	0.136538	0.00584159	7.99834e-121	441016	ieu-b-111	rs7000494	C	G	0.030042	triglycerides || id:ieu-b-111	TRUE	reported	igd	0.00123724	546.315
147	8	19972140	-0.101751	0.00963178	4.40048e-26	441016	ieu-b-111	rs150564454	A	G	0.011556	triglycerides || id:ieu-b-111	TRUE	reported	igd	0.000252988	111.6
148	8	126631687	0.0297027	0.00224011	4.00037e-40	441016	ieu-b-111	rs3860846	T	C	0.27531	triglycerides || id:ieu-b-111	TRUE	reported	igd	0.000398498	175.813
149	8	10677981	0.0238704	0.00248513	7.59976e-22	441016	ieu-b-111	rs1544980	C	T	0.198644	triglycerides || id:ieu-b-111	TRUE	reported	igd	0.000209159	92.2612
150	8	19810787	-0.141493	0.00361052	1e-200	441016	ieu-b-111	rs343	A	C	0.083129	triglycerides || id:ieu-b-111	TRUE	reported	igd	0.00347029	1535.78
151	8	59388565	-0.0261379	0.00209126	7.59976e-36	441016	ieu-b-111	rs2081687	C	T	0.663201	triglycerides || id:ieu-b-111	TRUE	reported	igd	0.000354093	156.215
152	8	126475770	-0.0860885	0.00198061	1e-200	441016	ieu-b-111	rs6999569	G	A	0.470737	triglycerides || id:ieu-b-111	TRUE	reported	igd	0.00426561	1889.25
153	8	18214065	0.0189102	0.00276507	8.00018e-12	441016	ieu-b-111	rs13264304	G	C	0.151023	triglycerides || id:ieu-b-111	TRUE	reported	igd	0.000106042	46.7711
154	8	19817476	-0.159413	0.00698442	2.60016e-115	441016	ieu-b-111	rs308	G	T	0.020597	triglycerides || id:ieu-b-111	TRUE	reported	igd	0.00117983	520.937
155	8	72459889	0.0349878	0.0036804	1.99986e-21	441016	ieu-b-111	rs13269725	G	A	0.078416	triglycerides || id:ieu-b-111	TRUE	reported	igd	0.00020488	90.3735
156	8	116670347	-0.0133854	0.00220342	1.2e-09	441016	ieu-b-111	rs3808477	T	C	0.279294	triglycerides || id:ieu-b-111	TRUE	reported	igd	8.36715e-05	36.9034
157	8	144306597	0.015911	0.00257101	6.1e-10	441016	ieu-b-111	rs11434143	G	GT	0.810945	triglycerides || id:ieu-b-111	TRUE	reported	igd	8.68351e-05	38.2988
158	8	19871080	-0.199116	0.0100401	1.59993e-87	441016	ieu-b-111	rs75609851	A	G	0.01048	triglycerides || id:ieu-b-111	TRUE	reported	igd	0.000891035	393.309
159	8	37399290	-0.0339449	0.00581961	5.39995e-09	441016	ieu-b-111	rs2407278	G	A	0.030154	triglycerides || id:ieu-b-111	TRUE	reported	igd	7.71389e-05	34.022
160	8	64664690	0.0126014	0.00226754	2.69998e-08	441016	ieu-b-111	rs28439112	A	T	0.255528	triglycerides || id:ieu-b-111	TRUE	reported	igd	7.00234e-05	30.8834
161	9	107661129	-0.0269912	0.00306133	1.20005e-18	441016	ieu-b-111	rs2244278	A	C	0.120553	triglycerides || id:ieu-b-111	TRUE	reported	igd	0.000176235	77.736
162	9	134946089	0.0127005	0.00214229	3.09999e-09	441016	ieu-b-111	rs76645731	AG	A	0.318734	triglycerides || id:ieu-b-111	TRUE	reported	igd	7.96886e-05	35.1466
163	9	1033773	0.0148202	0.00216358	7.39946e-12	441016	ieu-b-111	rs1567353	G	C	0.307644	triglycerides || id:ieu-b-111	TRUE	reported	igd	0.00010638	46.9202
164	9	15305378	0.0175432	0.00258442	1.10002e-11	441016	ieu-b-111	rs581080	C	G	0.819008	triglycerides || id:ieu-b-111	TRUE	reported	igd	0.00010447	46.0776
165	9	86583076	-0.0202838	0.00228763	7.50067e-19	441016	ieu-b-111	rs696825	T	C	0.252926	triglycerides || id:ieu-b-111	TRUE	reported	igd	0.000178236	78.6186
166	9	92202495	0.0157113	0.00200465	4.60045e-15	441016	ieu-b-111	rs10797119	C	T	0.536622	triglycerides || id:ieu-b-111	TRUE	reported	igd	0.000139262	61.425
167	9	95283887	0.0173511	0.00268396	1e-10	441016	ieu-b-111	rs2131919	G	A	0.164266	triglycerides || id:ieu-b-111	TRUE	reported	igd	9.47559e-05	41.7927
168	9	136141870	-0.021158	0.00256189	1.50003e-16	441016	ieu-b-111	rs2519093	T	C	0.184548	triglycerides || id:ieu-b-111	TRUE	reported	igd	0.000154635	68.2066
169	9	13723175	-0.0116104	0.00202626	1e-08	441016	ieu-b-111	rs7847285	C	T	0.589213	triglycerides || id:ieu-b-111	TRUE	reported	igd	7.44419e-05	32.8324
170	9	22134253	-0.0154098	0.0026291	4.60002e-09	441016	ieu-b-111	rs10811662	A	G	0.173212	triglycerides || id:ieu-b-111	TRUE	reported	igd	7.78918e-05	34.354
171	9	123375589	0.0122025	0.00216741	1.79999e-08	441016	ieu-b-111	rs7861679	T	C	0.696815	triglycerides || id:ieu-b-111	TRUE	reported	igd	7.18671e-05	31.6967
172	10	94248310	-0.0116437	0.00200546	6.4e-09	441016	ieu-b-111	rs11187019	G	A	0.550621	triglycerides || id:ieu-b-111	TRUE	reported	igd	7.64305e-05	33.7095
173	10	65124098	-0.0321674	0.00199059	9.70063e-59	441016	ieu-b-111	rs10822163	G	C	0.473369	triglycerides || id:ieu-b-111	TRUE	reported	igd	0.000591775	261.136
174	10	81096071	0.0142284	0.00250611	1.40001e-08	441016	ieu-b-111	rs7077812	C	T	0.194911	triglycerides || id:ieu-b-111	TRUE	reported	igd	7.30846e-05	32.2337
175	10	94839642	-0.0318216	0.00199589	3.19963e-57	441016	ieu-b-111	rs2068888	A	G	0.450732	triglycerides || id:ieu-b-111	TRUE	reported	igd	0.000576058	254.196
176	10	114042643	0.0174851	0.00257608	1.10002e-11	441016	ieu-b-111	rs56397607	G	A	0.182538	triglycerides || id:ieu-b-111	TRUE	reported	igd	0.000104452	46.0697
177	10	52373245	0.0457563	0.00669008	8.00018e-12	441016	ieu-b-111	rs80276949	A	G	0.022677	triglycerides || id:ieu-b-111	TRUE	reported	igd	0.000106057	46.7775
178	10	95316037	0.0434468	0.00428926	4.10015e-24	441016	ieu-b-111	rs113344423	A	G	0.060177	triglycerides || id:ieu-b-111	TRUE	reported	igd	0.000232592	102.6
179	10	63702572	-0.0282011	0.00403602	2.80027e-12	441016	ieu-b-111	rs55767272	C	A	0.065077	triglycerides || id:ieu-b-111	TRUE	reported	igd	0.000110694	48.8229
180	10	74711376	-0.0148544	0.00231748	1.5e-10	441016	ieu-b-111	rs11000468	T	C	0.255269	triglycerides || id:ieu-b-111	TRUE	reported	igd	9.31501e-05	41.0843
181	10	103730487	0.0216095	0.003902	3.09999e-08	441016	ieu-b-111	rs34672664	T	TG	0.929808	triglycerides || id:ieu-b-111	TRUE	reported	igd	6.95393e-05	30.6699
182	10	113937941	0.0183191	0.00222084	1.59993e-16	441016	ieu-b-111	rs2487294	T	G	0.723477	triglycerides || id:ieu-b-111	TRUE	reported	igd	0.00015426	68.0412
183	10	5267191	-0.0227003	0.00275296	1.59993e-16	441016	ieu-b-111	rs140107293	G	A	0.154707	triglycerides || id:ieu-b-111	TRUE	reported	igd	0.000154149	67.9926
184	10	17268839	0.0111232	0.00201767	3.50002e-08	441016	ieu-b-111	rs3758413	C	T	0.417724	triglycerides || id:ieu-b-111	TRUE	reported	igd	6.89088e-05	30.3919
185	10	99793865	-0.0144604	0.00200472	5.50047e-13	441016	ieu-b-111	rs10883026	T	C	0.521569	triglycerides || id:ieu-b-111	TRUE	reported	igd	0.000117963	52.0297
186	10	115798895	-0.0188717	0.00225426	5.70033e-17	441016	ieu-b-111	rs2773469	G	A	0.733286	triglycerides || id:ieu-b-111	TRUE	reported	igd	0.000158888	70.0829
187	10	134459388	0.0137462	0.00239759	9.80009e-09	441016	ieu-b-111	rs1133400	G	A	0.219923	triglycerides || id:ieu-b-111	TRUE	reported	igd	7.45296e-05	32.871
188	11	30504660	-0.0117912	0.00208902	1.7e-08	441016	ieu-b-111	rs499293	A	G	0.65807	triglycerides || id:ieu-b-111	TRUE	reported	igd	7.22346e-05	31.8588
189	11	61592362	0.0485019	0.00207982	2.79898e-120	441016	ieu-b-111	rs174566	G	A	0.34974	triglycerides || id:ieu-b-111	TRUE	reported	igd	0.00123162	543.831
190	11	116525730	0.15572	0.00371974	1e-200	441016	ieu-b-111	rs480823	C	T	0.078996	triglycerides || id:ieu-b-111	TRUE	reported	igd	0.0039581	1752.51
191	11	116603816	0.285824	0.0122924	1.39959e-119	441016	ieu-b-111	rs150423652	T	G	0.006675	triglycerides || id:ieu-b-111	TRUE	reported	igd	0.00122444	540.657
192	11	66074483	0.0143952	0.00199178	4.90004e-13	441016	ieu-b-111	rs551243	C	G	0.469258	triglycerides || id:ieu-b-111	TRUE	reported	igd	0.000118426	52.2337
193	11	78105879	-0.0170082	0.00269347	2.69998e-10	441016	ieu-b-111	rs10899490	T	C	0.161369	triglycerides || id:ieu-b-111	TRUE	reported	igd	9.04063e-05	39.8741
194	11	116596309	0.199898	0.00379494	1e-200	441016	ieu-b-111	rs61905078	C	A	0.073841	triglycerides || id:ieu-b-111	TRUE	reported	igd	0.00625214	2774.63
195	11	116697081	-0.0384234	0.00427544	2.49977e-19	441016	ieu-b-111	rs150555490	T	C	0.056868	triglycerides || id:ieu-b-111	TRUE	reported	igd	0.000183103	80.7659
196	11	117052532	-0.0558488	0.00752135	1.10002e-13	441016	ieu-b-111	rs61729990	A	C	0.017888	triglycerides || id:ieu-b-111	TRUE	reported	igd	0.000125005	55.1359
197	11	380315	0.0297851	0.00528225	1.7e-08	441016	ieu-b-111	rs117291242	T	C	0.036536	triglycerides || id:ieu-b-111	TRUE	reported	igd	7.20899e-05	31.795
198	11	15090794	-0.0394324	0.00614684	1.40001e-10	441016	ieu-b-111	rs117287238	A	G	0.028185	triglycerides || id:ieu-b-111	TRUE	reported	igd	9.33056e-05	41.1529
199	11	18301915	-0.0207435	0.0035798	6.80002e-09	441016	ieu-b-111	rs75268115	G	A	0.084699	triglycerides || id:ieu-b-111	TRUE	reported	igd	7.61306e-05	33.5772
200	11	47259668	0.0252203	0.00215698	1.39991e-31	441016	ieu-b-111	rs326222	C	T	0.697957	triglycerides || id:ieu-b-111	TRUE	reported	igd	0.000309898	136.712
201	11	14797227	-0.0322469	0.00458644	2.09991e-12	441016	ieu-b-111	rs11600815	A	G	0.051753	triglycerides || id:ieu-b-111	TRUE	reported	igd	0.000112078	49.4336
202	11	64021821	0.0436112	0.00349051	8.00018e-36	441016	ieu-b-111	rs2302263	T	C	0.088863	triglycerides || id:ieu-b-111	TRUE	reported	igd	0.000353843	156.105
203	11	13356030	0.0193777	0.00214074	1.39991e-19	441016	ieu-b-111	rs7947951	G	A	0.689254	triglycerides || id:ieu-b-111	TRUE	reported	igd	0.000185755	81.936
204	11	27694835	0.0160418	0.00225693	1.20005e-12	441016	ieu-b-111	rs11030107	G	A	0.260757	triglycerides || id:ieu-b-111	TRUE	reported	igd	0.000114542	50.5205
205	11	49161967	0.0159776	0.00253125	2.80001e-10	441016	ieu-b-111	rs3974807	T	C	0.189267	triglycerides || id:ieu-b-111	TRUE	reported	igd	9.03357e-05	39.8429
206	11	65473798	0.0193855	0.00218742	7.8001e-19	441016	ieu-b-111	rs10750766	A	C	0.709959	triglycerides || id:ieu-b-111	TRUE	reported	igd	0.000178057	78.5394
207	11	116598065	-0.0758529	0.00439863	1.20005e-66	441016	ieu-b-111	rs78484485	A	G	0.054016	triglycerides || id:ieu-b-111	TRUE	reported	igd	0.000673849	297.377
208	11	116902639	-0.0289463	0.00476453	1.2e-09	441016	ieu-b-111	rs79357714	G	A	0.045724	triglycerides || id:ieu-b-111	TRUE	reported	igd	8.36865e-05	36.91
209	12	62787720	-0.0201303	0.00361206	2.5e-08	441016	ieu-b-111	rs75942983	T	A	0.083627	triglycerides || id:ieu-b-111	TRUE	reported	igd	7.04216e-05	31.0591
210	12	124506631	-0.0290398	0.00203691	4.10015e-46	441016	ieu-b-111	rs10773049	C	T	0.39535	triglycerides || id:ieu-b-111	TRUE	reported	igd	0.000460669	203.255
211	12	21343886	0.0299225	0.00297454	8.30042e-24	441016	ieu-b-111	rs67981690	G	A	0.129887	triglycerides || id:ieu-b-111	TRUE	reported	igd	0.000229405	101.194
212	12	57766392	-0.0281414	0.00232488	1e-33	441016	ieu-b-111	rs4760254	C	G	0.23908	triglycerides || id:ieu-b-111	TRUE	reported	igd	0.000332117	146.517
213	12	34821442	-0.0216903	0.0035608	1.09999e-09	441016	ieu-b-111	rs139386986	T	C	0.092129	triglycerides || id:ieu-b-111	TRUE	reported	igd	8.41289e-05	37.1051
214	12	69732105	-0.0140236	0.00199376	1.99986e-12	441016	ieu-b-111	rs4761234	C	T	0.484365	triglycerides || id:ieu-b-111	TRUE	reported	igd	0.000112168	49.4733
215	12	4328521	-0.0732317	0.0086122	1.80011e-17	441016	ieu-b-111	rs117233107	A	G	0.015176	triglycerides || id:ieu-b-111	TRUE	reported	igd	0.000163925	72.305
216	12	123736084	-0.0149294	0.0021148	1.69981e-12	441016	ieu-b-111	rs10773000	T	G	0.332276	triglycerides || id:ieu-b-111	TRUE	reported	igd	0.000112991	49.8361
217	12	6706744	0.0149992	0.00256911	5.30005e-09	441016	ieu-b-111	rs7308584	A	G	0.184436	triglycerides || id:ieu-b-111	TRUE	reported	igd	7.72828e-05	34.0854
218	12	20473758	-0.0171435	0.00200504	1.20005e-17	441016	ieu-b-111	rs7134375	A	C	0.431174	triglycerides || id:ieu-b-111	TRUE	reported	igd	0.00016574	73.1056
219	12	22765676	-0.0121338	0.00221197	4.09996e-08	441016	ieu-b-111	rs7135509	C	T	0.293196	triglycerides || id:ieu-b-111	TRUE	reported	igd	6.82262e-05	30.0908
220	12	46215895	0.02845	0.00435137	6.20012e-11	441016	ieu-b-111	rs35763453	C	T	0.058647	triglycerides || id:ieu-b-111	TRUE	reported	igd	9.69206e-05	42.7475
221	12	107186747	0.0191212	0.00235346	4.49987e-16	441016	ieu-b-111	rs12424054	A	G	0.232437	triglycerides || id:ieu-b-111	TRUE	reported	igd	0.000149657	66.0108
222	12	124478637	-0.0251537	0.0021456	9.70063e-32	441016	ieu-b-111	rs4765148	T	G	0.312686	triglycerides || id:ieu-b-111	TRUE	reported	igd	0.000311542	137.437
223	13	114631536	-0.0254256	0.0027693	4.30031e-20	441016	ieu-b-111	rs11274835	CGAGTGTGGGAATCT	C	0.174385	triglycerides || id:ieu-b-111	TRUE	reported	igd	0.000191102	84.2947
224	13	31007805	-0.0157568	0.0022259	1.50003e-12	441016	ieu-b-111	rs149778057	C	A	0.32832	triglycerides || id:ieu-b-111	TRUE	reported	igd	0.000113611	50.1098
225	13	114524944	0.0139701	0.00236663	3.59998e-09	441016	ieu-b-111	rs7400002	G	A	0.230609	triglycerides || id:ieu-b-111	TRUE	reported	igd	7.90041e-05	34.8447
226	13	114544024	0.0283172	0.00217811	1.20005e-38	441016	ieu-b-111	rs7140110	C	T	0.298338	triglycerides || id:ieu-b-111	TRUE	reported	igd	0.000383107	169.02
227	13	74188935	-0.0120538	0.00201057	2e-09	441016	ieu-b-111	rs6562773	G	A	0.547533	triglycerides || id:ieu-b-111	TRUE	reported	igd	8.14929e-05	35.9424
228	13	95253131	0.0167149	0.00214481	6.4998e-15	441016	ieu-b-111	rs9561643	C	A	0.314726	triglycerides || id:ieu-b-111	TRUE	reported	igd	0.000137694	60.7334
229	13	29145323	-0.0121655	0.00209472	6.29999e-09	441016	ieu-b-111	rs1340819	C	A	0.345011	triglycerides || id:ieu-b-111	TRUE	reported	igd	7.64752e-05	33.7292
230	13	50707087	-0.048426	0.00696323	3.50026e-12	441016	ieu-b-111	rs2812208	C	G	0.02089	triglycerides || id:ieu-b-111	TRUE	reported	igd	0.000109656	48.3653
231	13	99245866	-0.0123562	0.00210377	4.30002e-09	441016	ieu-b-111	rs9584870	C	T	0.366179	triglycerides || id:ieu-b-111	TRUE	reported	igd	7.82141e-05	34.4962
232	14	24545375	0.0113012	0.00203413	2.80001e-08	441016	ieu-b-111	rs2070341	T	C	0.60309	triglycerides || id:ieu-b-111	TRUE	reported	igd	6.99853e-05	30.8667
233	14	71541026	-0.0129897	0.00215234	1.6e-09	441016	ieu-b-111	rs2240533	C	T	0.309898	triglycerides || id:ieu-b-111	TRUE	reported	igd	8.25822e-05	36.4229
234	14	100765823	-0.0234087	0.00373997	3.89996e-10	441016	ieu-b-111	rs61993685	C	T	0.076413	triglycerides || id:ieu-b-111	TRUE	reported	igd	8.8823e-05	39.1757
235	14	52480621	0.0124759	0.00224899	2.90001e-08	441016	ieu-b-111	rs6572807	G	A	0.267065	triglycerides || id:ieu-b-111	TRUE	reported	igd	6.97725e-05	30.7728
236	14	64236191	0.0209696	0.00273647	1.80011e-14	441016	ieu-b-111	rs12880341	C	T	0.159023	triglycerides || id:ieu-b-111	TRUE	reported	igd	0.000133133	58.7215
237	14	23733114	-0.0151434	0.0025129	1.7e-09	441016	ieu-b-111	rs56902258	A	T	0.196198	triglycerides || id:ieu-b-111	TRUE	reported	igd	8.23391e-05	36.3157
238	15	44027885	0.143073	0.00623867	2.19786e-116	441016	ieu-b-111	rs139974673	C	T	0.026131	triglycerides || id:ieu-b-111	TRUE	reported	igd	0.00119113	525.932
239	15	40387971	0.0125866	0.00224251	2e-08	441016	ieu-b-111	rs11637681	G	A	0.276291	triglycerides || id:ieu-b-111	TRUE	reported	igd	7.14271e-05	31.5026
240	15	57023457	0.0326952	0.00484966	1.59993e-11	441016	ieu-b-111	rs150460588	C	T	0.044425	triglycerides || id:ieu-b-111	TRUE	reported	igd	0.00010305	45.451
241	15	58680954	-0.0308028	0.00204157	1.9002e-51	441016	ieu-b-111	rs2043085	C	T	0.612184	triglycerides || id:ieu-b-111	TRUE	reported	igd	0.000515909	227.641
242	15	58723426	0.0473668	0.00240452	2.19989e-86	441016	ieu-b-111	rs1077835	G	A	0.220459	triglycerides || id:ieu-b-111	TRUE	reported	igd	0.000879134	388.051
243	15	61960302	0.0161	0.00229294	2.19989e-12	441016	ieu-b-111	rs12440800	T	A	0.255149	triglycerides || id:ieu-b-111	TRUE	reported	igd	0.00011178	49.302
244	15	41915522	-0.0129253	0.00214533	1.7e-09	441016	ieu-b-111	rs12902047	C	A	0.313907	triglycerides || id:ieu-b-111	TRUE	reported	igd	8.23006e-05	36.2987
245	15	101890913	-0.0135209	0.00204778	4.00037e-11	441016	ieu-b-111	rs10152471	A	G	0.388656	triglycerides || id:ieu-b-111	TRUE	reported	igd	9.88433e-05	43.5956
246	15	39444679	-0.0173487	0.00275263	2.90001e-10	441016	ieu-b-111	rs275184	G	T	0.162051	triglycerides || id:ieu-b-111	TRUE	reported	igd	9.00627e-05	39.7225
247	15	63792486	-0.0219251	0.00201039	1.10002e-27	441016	ieu-b-111	rs17184382	C	A	0.425367	triglycerides || id:ieu-b-111	TRUE	reported	igd	0.000269619	118.938
248	15	102068658	0.0172213	0.00229153	5.70033e-14	441016	ieu-b-111	rs1037117	A	G	0.254798	triglycerides || id:ieu-b-111	TRUE	reported	igd	0.000128047	56.4779
249	16	921179	0.0403999	0.00735364	3.89996e-08	441016	ieu-b-111	rs143076454	A	G	0.018647	triglycerides || id:ieu-b-111	TRUE	reported	igd	6.8434e-05	30.1824
250	16	88004092	0.0126364	0.0020014	2.69998e-10	441016	ieu-b-111	rs12926107	G	A	0.454903	triglycerides || id:ieu-b-111	TRUE	reported	igd	9.03827e-05	39.8636
251	16	69862109	-0.0182561	0.00212336	8.10028e-18	441016	ieu-b-111	rs2937124	T	C	0.362769	triglycerides || id:ieu-b-111	TRUE	reported	igd	0.000167587	73.9208
252	16	15150505	-0.0282116	0.00218133	2.90001e-38	441016	ieu-b-111	rs12928099	A	C	0.296442	triglycerides || id:ieu-b-111	TRUE	reported	igd	0.000379135	167.267
253	16	29994922	0.0148926	0.00199657	8.69961e-14	441016	ieu-b-111	rs3814883	T	C	0.482498	triglycerides || id:ieu-b-111	TRUE	reported	igd	0.000126143	55.6378
254	16	56987015	-0.0334207	0.00213589	3.50026e-55	441016	ieu-b-111	rs12446515	T	C	0.322889	triglycerides || id:ieu-b-111	TRUE	reported	igd	0.000554853	244.834
255	16	72096227	0.0337428	0.00326987	5.79963e-25	441016	ieu-b-111	rs34682685	A	G	0.104198	triglycerides || id:ieu-b-111	TRUE	reported	igd	0.000241403	106.488
256	16	85198965	-0.022461	0.00396699	1.5e-08	441016	ieu-b-111	rs4471666	G	T	0.069488	triglycerides || id:ieu-b-111	TRUE	reported	igd	7.26859e-05	32.0578
257	16	4488191	-0.0163428	0.00211672	1.20005e-14	441016	ieu-b-111	rs28577186	A	G	0.664571	triglycerides || id:ieu-b-111	TRUE	reported	igd	0.000135149	59.6107
258	16	81534790	-0.0322092	0.00217095	8.49963e-50	441016	ieu-b-111	rs2925979	C	T	0.699976	triglycerides || id:ieu-b-111	TRUE	reported	igd	0.000498872	220.119
259	16	960725	-0.0143632	0.00205112	2.49977e-12	441016	ieu-b-111	rs742036	A	G	0.375259	triglycerides || id:ieu-b-111	TRUE	reported	igd	0.000111178	49.0364
260	17	41388250	0.0231649	0.00400864	7.49998e-09	441016	ieu-b-111	rs112381903	T	A	0.06731	triglycerides || id:ieu-b-111	TRUE	reported	igd	7.57146e-05	33.3937
261	17	42355095	0.0312254	0.00537977	6.49995e-09	441016	ieu-b-111	rs117431393	G	A	0.035446	triglycerides || id:ieu-b-111	TRUE	reported	igd	7.63838e-05	33.6889
262	17	47407071	0.0175265	0.00199898	1.80011e-18	441016	ieu-b-111	rs12185242	C	A	0.454836	triglycerides || id:ieu-b-111	TRUE	reported	igd	0.000174278	76.8726
263	17	64210580	-0.06613	0.00577722	2.39994e-30	441016	ieu-b-111	rs1801689	C	A	0.030543	triglycerides || id:ieu-b-111	TRUE	reported	igd	0.000297013	131.026
264	17	65892343	0.0248329	0.00270829	4.79954e-20	441016	ieu-b-111	rs60856912	T	G	0.162906	triglycerides || id:ieu-b-111	TRUE	reported	igd	0.000190602	84.0742
265	17	73364216	0.0122827	0.00222926	3.59998e-08	441016	ieu-b-111	rs9889402	A	G	0.728192	triglycerides || id:ieu-b-111	TRUE	reported	igd	6.88307e-05	30.3574
266	17	76391454	-0.0177529	0.00203649	2.80027e-18	441016	ieu-b-111	rs4969179	G	T	0.60445	triglycerides || id:ieu-b-111	TRUE	reported	igd	0.000172284	75.9927
267	17	464962	0.0138887	0.00251214	3.2e-08	441016	ieu-b-111	rs12948505	T	C	0.194119	triglycerides || id:ieu-b-111	TRUE	reported	igd	6.93028e-05	30.5656
268	17	4692559	-0.0161469	0.0028501	1.5e-08	441016	ieu-b-111	rs2304969	T	G	0.144932	triglycerides || id:ieu-b-111	TRUE	reported	igd	7.27733e-05	32.0964
269	17	57906288	-0.0139237	0.00218669	1.89998e-10	441016	ieu-b-111	rs1292065	G	C	0.709244	triglycerides || id:ieu-b-111	TRUE	reported	igd	9.19265e-05	40.5446
270	17	1618363	0.0191708	0.0025513	5.70033e-14	441016	ieu-b-111	rs11078597	C	T	0.186613	triglycerides || id:ieu-b-111	TRUE	reported	igd	0.000128011	56.4619
271	17	7440984	-0.0151609	0.00238645	2.1e-10	441016	ieu-b-111	rs9902027	T	C	0.77437	triglycerides || id:ieu-b-111	TRUE	reported	igd	9.15063e-05	40.3593
272	17	17458353	0.0389233	0.00410062	2.29985e-21	441016	ieu-b-111	rs7215055	G	A	0.062892	triglycerides || id:ieu-b-111	TRUE	reported	igd	0.000204257	90.0987
273	17	17538289	0.0362363	0.00433595	6.4003e-17	441016	ieu-b-111	rs75634664	G	C	0.059756	triglycerides || id:ieu-b-111	TRUE	reported	igd	0.000158342	69.8421
274	17	46197755	0.0206571	0.00232578	6.59933e-19	441016	ieu-b-111	rs10775406	G	A	0.759694	triglycerides || id:ieu-b-111	TRUE	reported	igd	0.000178842	78.8859
275	17	41809207	0.137333	0.0063668	3.39625e-103	441016	ieu-b-111	rs145947882	C	A	0.025952	triglycerides || id:ieu-b-111	TRUE	reported	igd	0.00105389	465.27
276	18	2846812	-0.0125831	0.00210816	2.39999e-09	441016	ieu-b-111	rs11664106	T	A	0.374102	triglycerides || id:ieu-b-111	TRUE	reported	igd	8.07753e-05	35.6259
277	18	19911690	-0.0136048	0.00202516	1.80011e-11	441016	ieu-b-111	rs867939	A	G	0.57621	triglycerides || id:ieu-b-111	TRUE	reported	igd	0.000102321	45.1298
278	18	21120035	-0.0160767	0.00199133	6.79986e-16	441016	ieu-b-111	rs7239575	C	T	0.490494	triglycerides || id:ieu-b-111	TRUE	reported	igd	0.000147771	65.1787
279	18	70517838	-0.0185151	0.00330375	2.1e-08	441016	ieu-b-111	rs2187114	A	G	0.101024	triglycerides || id:ieu-b-111	TRUE	reported	igd	7.12119e-05	31.4077
280	18	289209	-0.0228948	0.00383903	2.5e-09	441016	ieu-b-111	rs6506033	T	C	0.072523	triglycerides || id:ieu-b-111	TRUE	reported	igd	8.06383e-05	35.5655
281	18	57861663	0.01565	0.00225602	4.00037e-12	441016	ieu-b-111	rs921971	C	T	0.265901	triglycerides || id:ieu-b-111	TRUE	reported	igd	0.000109104	48.1217
282	19	33891013	0.0202348	0.00220142	3.90032e-20	441016	ieu-b-111	rs62102718	T	A	0.286196	triglycerides || id:ieu-b-111	TRUE	reported	igd	0.000191538	84.487
283	19	45430280	0.0684501	0.00213412	1e-200	441016	ieu-b-111	rs5112	G	C	0.533428	triglycerides || id:ieu-b-111	TRUE	reported	igd	0.00232726	1028.75
284	19	45458212	0.0277821	0.00495454	2.1e-08	441016	ieu-b-111	rs117316645	A	G	0.0421	triglycerides || id:ieu-b-111	TRUE	reported	igd	7.12916e-05	31.4428
285	19	7220013	0.01935	0.00200786	5.60015e-22	441016	ieu-b-111	rs62112763	G	C	0.438929	triglycerides || id:ieu-b-111	TRUE	reported	igd	0.000210547	92.8738
286	19	7957481	-0.0136636	0.00218517	4e-10	441016	ieu-b-111	rs483808	T	C	0.701973	triglycerides || id:ieu-b-111	TRUE	reported	igd	8.86476e-05	39.0983
287	19	8442202	-0.0427743	0.00431389	3.59998e-23	441016	ieu-b-111	rs62117489	A	C	0.056432	triglycerides || id:ieu-b-111	TRUE	reported	igd	0.000222883	98.3163
288	19	35556300	0.0282544	0.0039744	1.20005e-12	441016	ieu-b-111	rs2305746	G	A	0.933319	triglycerides || id:ieu-b-111	TRUE	reported	igd	0.000114584	50.539
289	19	57488423	0.0123302	0.00201474	9.40005e-10	441016	ieu-b-111	rs8102873	T	C	0.584919	triglycerides || id:ieu-b-111	TRUE	reported	igd	8.49202e-05	37.4542
290	19	33728001	-0.013209	0.00201995	6.20012e-11	441016	ieu-b-111	rs10405944	C	T	0.483077	triglycerides || id:ieu-b-111	TRUE	reported	igd	9.69532e-05	42.7619
291	19	45416178	0.0862119	0.00234474	1e-200	441016	ieu-b-111	rs483082	T	G	0.23535	triglycerides || id:ieu-b-111	TRUE	reported	igd	0.00305606	1351.9
292	19	8429323	-0.226505	0.00721009	1e-200	441016	ieu-b-111	rs116843064	A	G	0.019327	triglycerides || id:ieu-b-111	TRUE	reported	igd	0.0022328	986.898
293	19	19379549	-0.103184	0.00378074	5.29663e-164	441016	ieu-b-111	rs58542926	T	C	0.074608	triglycerides || id:ieu-b-111	TRUE	reported	igd	0.0016861	744.851
294	19	19396616	-0.134286	0.00913128	5.90065e-49	441016	ieu-b-111	rs188247550	T	C	0.013117	triglycerides || id:ieu-b-111	TRUE	reported	igd	0.000490152	216.27
295	19	48341814	-0.0158746	0.00257782	7.39997e-10	441016	ieu-b-111	rs62128802	T	C	0.183216	triglycerides || id:ieu-b-111	TRUE	reported	igd	8.59822e-05	37.9226
296	19	49263477	-0.0214115	0.00207674	6.29941e-25	441016	ieu-b-111	rs2081194	C	G	0.600934	triglycerides || id:ieu-b-111	TRUE	reported	igd	0.000240974	106.299
297	19	56087586	0.026073	0.00312826	7.8001e-17	441016	ieu-b-111	rs71368855	T	C	0.115087	triglycerides || id:ieu-b-111	TRUE	reported	igd	0.00015749	69.4663
298	20	39858545	0.0136756	0.00199323	6.79986e-12	441016	ieu-b-111	rs2092203	T	C	0.481154	triglycerides || id:ieu-b-111	TRUE	reported	igd	0.000106728	47.0734
299	20	44551855	0.0556952	0.00249344	1.59956e-110	441016	ieu-b-111	rs6073958	C	T	0.198674	triglycerides || id:ieu-b-111	TRUE	reported	igd	0.00113004	498.926
300	20	62711459	-0.0163778	0.00199681	2.39994e-16	441016	ieu-b-111	rs8126001	T	C	0.489576	triglycerides || id:ieu-b-111	TRUE	reported	igd	0.000152517	67.2722
301	20	32188142	0.0169358	0.00276509	9.09997e-10	441016	ieu-b-111	rs149142833	T	C	0.156359	triglycerides || id:ieu-b-111	TRUE	reported	igd	8.50553e-05	37.5138
302	20	38547459	-0.0128217	0.00228302	2e-08	441016	ieu-b-111	rs6028716	A	G	0.258428	triglycerides || id:ieu-b-111	TRUE	reported	igd	7.15132e-05	31.5406
303	20	45599090	-0.0178509	0.00221245	7.10068e-16	441016	ieu-b-111	rs55966194	G	C	0.281997	triglycerides || id:ieu-b-111	TRUE	reported	igd	0.000147589	65.0986
304	20	569164	0.0521833	0.00815144	1.5e-10	441016	ieu-b-111	rs151235402	T	C	0.015827	triglycerides || id:ieu-b-111	TRUE	reported	igd	9.2918e-05	40.9819
305	20	56113783	0.0159491	0.00202919	3.80014e-15	441016	ieu-b-111	rs7274718	A	G	0.598516	triglycerides || id:ieu-b-111	TRUE	reported	igd	0.000140059	61.7767
306	21	46582100	0.0111807	0.00200285	2.39999e-08	441016	ieu-b-111	rs394872	T	C	0.536237	triglycerides || id:ieu-b-111	TRUE	reported	igd	7.06571e-05	31.163
307	21	40553845	-0.0129031	0.00199242	9.3994e-11	441016	ieu-b-111	rs6517522	C	T	0.498138	triglycerides || id:ieu-b-111	TRUE	reported	igd	9.50891e-05	41.9396
308	22	24335977	-0.0132623	0.00200841	4.00037e-11	441016	ieu-b-111	rs140288	A	G	0.566711	triglycerides || id:ieu-b-111	TRUE	reported	igd	9.88634e-05	43.6045
309	22	28807625	-0.0116536	0.00211111	3.40001e-08	441016	ieu-b-111	rs134551	T	C	0.335438	triglycerides || id:ieu-b-111	TRUE	reported	igd	6.90898e-05	30.4717
310	22	38600542	0.0215638	0.00202145	1.39991e-26	441016	ieu-b-111	rs2267373	T	C	0.580693	triglycerides || id:ieu-b-111	TRUE	reported	igd	0.000257963	113.795
311	22	36012864	0.0118859	0.00200343	2.99999e-09	441016	ieu-b-111	rs5755799	G	C	0.453747	triglycerides || id:ieu-b-111	TRUE	reported	igd	7.98044e-05	35.1977
312	22	38879010	0.016312	0.00209671	7.29962e-15	441016	ieu-b-111	rs2071887	A	T	0.344804	triglycerides || id:ieu-b-111	TRUE	reported	igd	0.000137222	60.5251
313	22	46613852	0.0177576	0.00243701	3.19963e-13	441016	ieu-b-111	rs4253750	C	T	0.214455	triglycerides || id:ieu-b-111	TRUE	reported	igd	0.000120378	53.0948
