# Supplementary material for: Lipid Profiles, Telomere Length, and the Risk of Malignant Tumors: A Mendelian Randomization and Mediation Analysis
Source: Biomedicines. 2024 Dec 25;13(1):13. doi: 10.3390/biomedicines13010013 (PMC11760878; doi:10.3390/biomedicines13010013)
Supplement: Supplementary file 1 [file biomedicines-13-00013-s001.zip › Table S7 IVs and F-Values of TC.xlsx]

## Sheet: 03.expo_IVs2_for_exposure_add_F
	chr.exposure	pos.exposure	beta.exposure	se.exposure	pval.exposure	samplesize.exposure	id.exposure	SNP	effect_allele.exposure	other_allele.exposure	eaf.exposure	exposure	mr_keep.exposure	pval_origin.exposure	data_source.exposure	r2	F
1	1	16505320	0.0122523	0.00206572	8.10028e-11	437878	ebi-a-GCST90025953	rs1497406	G	A	0.579175	Total cholesterol levels || id:ebi-a-GCST90025953	TRUE	reported	igd	8.03349e-05	35.1796
2	1	93034023	0.0203091	0.0024767	2.80027e-17	437878	ebi-a-GCST90025953	rs1556562	T	G	0.79041	Total cholesterol levels || id:ebi-a-GCST90025953	TRUE	reported	igd	0.000153538	67.2408
3	1	109817192	-0.102332	0.00245684	1e-200	437878	ebi-a-GCST90025953	rs7528419	G	A	0.222021	Total cholesterol levels || id:ebi-a-GCST90025953	TRUE	reported	igd	0.00394638	1734.87
4	1	235110784	-0.0187725	0.00249513	3.69999e-15	437878	ebi-a-GCST90025953	rs3738621	G	A	0.212732	Total cholesterol levels || id:ebi-a-GCST90025953	TRUE	reported	igd	0.000129255	56.6051
5	1	62911191	-0.0529118	0.0063746	2.49977e-17	437878	ebi-a-GCST90025953	rs17381154	C	T	0.0271603	Total cholesterol levels || id:ebi-a-GCST90025953	TRUE	reported	igd	0.000157318	68.8965
6	1	63105425	-0.042564	0.00466221	1.99986e-20	437878	ebi-a-GCST90025953	rs76272805	A	G	0.050672	Total cholesterol levels || id:ebi-a-GCST90025953	TRUE	reported	igd	0.000190312	83.3488
7	1	198974904	0.0125573	0.00237517	3.40001e-08	437878	ebi-a-GCST90025953	rs10919615	T	C	0.755937	Total cholesterol levels || id:ebi-a-GCST90025953	TRUE	reported	igd	6.38296e-05	27.9512
8	1	10799577	-0.0157335	0.00214437	1.39991e-14	437878	ebi-a-GCST90025953	rs12046278	C	T	0.345084	Total cholesterol levels || id:ebi-a-GCST90025953	TRUE	reported	igd	0.000122926	53.8331
9	1	55521242	0.039548	0.00212996	2.90001e-79	437878	ebi-a-GCST90025953	rs471705	G	T	0.639339	Total cholesterol levels || id:ebi-a-GCST90025953	TRUE	reported	igd	0.000786704	344.75
10	1	63194030	0.0315331	0.00479132	6.4998e-12	437878	ebi-a-GCST90025953	rs72669514	T	C	0.0478867	Total cholesterol levels || id:ebi-a-GCST90025953	TRUE	reported	igd	9.8907e-05	43.3133
11	1	154243457	0.0149833	0.00306928	4e-08	437878	ebi-a-GCST90025953	rs12354278	T	A	0.130437	Total cholesterol levels || id:ebi-a-GCST90025953	TRUE	reported	igd	5.44208e-05	23.8309
12	1	234852204	0.0372947	0.00204562	8.4004e-75	437878	ebi-a-GCST90025953	rs526936	A	G	0.518293	Total cholesterol levels || id:ebi-a-GCST90025953	TRUE	reported	igd	0.000758511	332.386
13	1	23732762	0.0214427	0.00308866	2.19989e-12	437878	ebi-a-GCST90025953	rs10753556	G	A	0.875106	Total cholesterol levels || id:ebi-a-GCST90025953	TRUE	reported	igd	0.000110057	48.1966
14	1	55505647	-0.32722	0.00790383	1e-200	437878	ebi-a-GCST90025953	rs11591147	T	G	0.0176564	Total cholesterol levels || id:ebi-a-GCST90025953	TRUE	reported	igd	0.00389901	1713.97
15	1	161503013	0.0230861	0.00401156	7.19996e-10	437878	ebi-a-GCST90025953	rs140970775	G	A	0.0726888	Total cholesterol levels || id:ebi-a-GCST90025953	TRUE	reported	igd	7.5629e-05	33.1186
16	1	220970028	0.0315229	0.00224696	4.79954e-47	437878	ebi-a-GCST90025953	rs2642438	G	A	0.700906	Total cholesterol levels || id:ebi-a-GCST90025953	TRUE	reported	igd	0.000449276	196.816
17	1	25768937	0.0270006	0.00205323	8.00018e-43	437878	ebi-a-GCST90025953	rs10903129	G	A	0.557429	Total cholesterol levels || id:ebi-a-GCST90025953	TRUE	reported	igd	0.000394773	172.93
18	1	55529187	-0.0678658	0.0058256	3.69999e-34	437878	ebi-a-GCST90025953	rs505151	A	G	0.958446	Total cholesterol levels || id:ebi-a-GCST90025953	TRUE	reported	igd	0.000309837	135.712
19	1	171091875	-0.0135243	0.00204787	8.60003e-11	437878	ebi-a-GCST90025953	rs1795240	G	A	0.531612	Total cholesterol levels || id:ebi-a-GCST90025953	TRUE	reported	igd	9.95929e-05	43.6137
20	2	216300482	0.0139445	0.00232312	1.2e-09	437878	ebi-a-GCST90025953	rs1250259	A	T	0.733865	Total cholesterol levels || id:ebi-a-GCST90025953	TRUE	reported	igd	8.22761e-05	36.0297
21	2	234668570	-0.0159768	0.0021976	1.59993e-13	437878	ebi-a-GCST90025953	rs887829	T	C	0.316023	Total cholesterol levels || id:ebi-a-GCST90025953	TRUE	reported	igd	0.000120692	52.8543
22	2	3634753	-0.0219774	0.0030195	8.19974e-14	437878	ebi-a-GCST90025953	rs4850047	C	T	0.868419	Total cholesterol levels || id:ebi-a-GCST90025953	TRUE	reported	igd	0.00012097	52.9762
23	2	21138066	-0.0322985	0.00215604	1.59993e-53	437878	ebi-a-GCST90025953	rs9306897	C	T	0.660494	Total cholesterol levels || id:ebi-a-GCST90025953	TRUE	reported	igd	0.000512242	224.414
24	2	27741237	-0.0475907	0.00210004	7.7983e-119	437878	ebi-a-GCST90025953	rs780094	C	T	0.615616	Total cholesterol levels || id:ebi-a-GCST90025953	TRUE	reported	igd	0.00117146	513.555
25	2	44074431	-0.0536682	0.00218127	4.19759e-140	437878	ebi-a-GCST90025953	rs4245791	T	C	0.675601	Total cholesterol levels || id:ebi-a-GCST90025953	TRUE	reported	igd	0.00138058	605.359
26	2	158485075	0.0270534	0.00435352	1.79999e-10	437878	ebi-a-GCST90025953	rs114245489	T	G	0.0643546	Total cholesterol levels || id:ebi-a-GCST90025953	TRUE	reported	igd	8.81802e-05	38.6154
27	2	21288321	0.0963661	0.00265637	1e-200	437878	ebi-a-GCST90025953	rs562338	G	A	0.819611	Total cholesterol levels || id:ebi-a-GCST90025953	TRUE	reported	igd	0.0029965	1316.04
28	2	43830299	0.0254753	0.00459334	6.59994e-09	437878	ebi-a-GCST90025953	rs75865302	T	C	0.0522245	Total cholesterol levels || id:ebi-a-GCST90025953	TRUE	reported	igd	7.02421e-05	30.7595
29	2	63208460	0.0182257	0.00219858	6.4003e-17	437878	ebi-a-GCST90025953	rs2539980	C	T	0.68329	Total cholesterol levels || id:ebi-a-GCST90025953	TRUE	reported	igd	0.000156914	68.7198
30	2	118732831	-0.0341377	0.00371179	7.19946e-20	437878	ebi-a-GCST90025953	rs17512204	A	G	0.0827187	Total cholesterol levels || id:ebi-a-GCST90025953	TRUE	reported	igd	0.000193137	84.5862
31	2	118735502	-0.0337858	0.00373411	2.49977e-19	437878	ebi-a-GCST90025953	rs141349995	T	TAGTC	0.0820395	Total cholesterol levels || id:ebi-a-GCST90025953	TRUE	reported	igd	0.000186922	81.8639
32	2	204304214	-0.0205186	0.00324524	1.29999e-10	437878	ebi-a-GCST90025953	rs2465520	A	G	0.113107	Total cholesterol levels || id:ebi-a-GCST90025953	TRUE	reported	igd	9.1287e-05	39.976
33	2	113844384	-0.0125932	0.00209297	1.89998e-10	437878	ebi-a-GCST90025953	rs6741180	A	G	0.390563	Total cholesterol levels || id:ebi-a-GCST90025953	TRUE	reported	igd	8.26718e-05	36.203
34	2	135608211	0.0169372	0.00213879	2.90001e-17	437878	ebi-a-GCST90025953	rs56383182	G	A	0.369746	Total cholesterol levels || id:ebi-a-GCST90025953	TRUE	reported	igd	0.000143196	62.7112
35	2	169828325	-0.0224644	0.0022099	1.99986e-28	437878	ebi-a-GCST90025953	rs2241340	G	A	0.594352	Total cholesterol levels || id:ebi-a-GCST90025953	TRUE	reported	igd	0.000235933	103.334
36	2	203488449	-0.0234429	0.00223653	3.29989e-26	437878	ebi-a-GCST90025953	rs10189685	A	G	0.295533	Total cholesterol levels || id:ebi-a-GCST90025953	TRUE	reported	igd	0.000250848	109.868
37	3	50181135	0.0164472	0.00258571	7.8001e-12	437878	ebi-a-GCST90025953	rs2526385	G	T	0.804149	Total cholesterol levels || id:ebi-a-GCST90025953	TRUE	reported	igd	9.23913e-05	40.4597
38	3	119536429	-0.0210554	0.00248764	3.50026e-18	437878	ebi-a-GCST90025953	rs3732359	A	G	0.779005	Total cholesterol levels || id:ebi-a-GCST90025953	TRUE	reported	igd	0.000163579	71.6391
39	3	160130110	-0.0128427	0.00208122	7.69999e-09	437878	ebi-a-GCST90025953	rs2305407	A	G	0.518508	Total cholesterol levels || id:ebi-a-GCST90025953	TRUE	reported	igd	8.69532e-05	38.0781
40	3	12301893	-0.0203203	0.00216755	1.20005e-23	437878	ebi-a-GCST90025953	rs35939242	C	A	0.34073	Total cholesterol levels || id:ebi-a-GCST90025953	TRUE	reported	igd	0.00020067	87.8861
41	3	122251838	0.0191024	0.0028111	3.40017e-11	437878	ebi-a-GCST90025953	rs28403550	A	C	0.158658	Total cholesterol levels || id:ebi-a-GCST90025953	TRUE	reported	igd	0.000105445	46.1765
42	3	142649110	-0.0160494	0.00216947	1.29987e-13	437878	ebi-a-GCST90025953	rs9832727	G	C	0.33962	Total cholesterol levels || id:ebi-a-GCST90025953	TRUE	reported	igd	0.000124969	54.7278
43	3	170756985	0.0222528	0.0038026	1.2e-08	437878	ebi-a-GCST90025953	rs6785233	G	T	0.0793705	Total cholesterol levels || id:ebi-a-GCST90025953	TRUE	reported	igd	7.82026e-05	34.2457
44	3	32533010	-0.0321785	0.00360009	2.99985e-18	437878	ebi-a-GCST90025953	rs7640978	T	C	0.0891048	Total cholesterol levels || id:ebi-a-GCST90025953	TRUE	reported	igd	0.00018242	79.8919
45	3	58398730	-0.0319772	0.00374998	9.20026e-18	437878	ebi-a-GCST90025953	rs13071688	A	G	0.0824124	Total cholesterol levels || id:ebi-a-GCST90025953	TRUE	reported	igd	0.000166034	72.7145
46	3	132188163	-0.0414512	0.00445606	4.30031e-21	437878	ebi-a-GCST90025953	rs78946096	G	A	0.0567621	Total cholesterol levels || id:ebi-a-GCST90025953	TRUE	reported	igd	0.000197576	86.5307
47	4	69433714	0.028065	0.00224551	1e-36	437878	ebi-a-GCST90025953	rs34664906	T	C	0.378454	Total cholesterol levels || id:ebi-a-GCST90025953	TRUE	reported	igd	0.000356609	156.206
48	4	103188709	-0.0406508	0.0039614	4.10015e-24	437878	ebi-a-GCST90025953	rs13107325	T	C	0.0748702	Total cholesterol levels || id:ebi-a-GCST90025953	TRUE	reported	igd	0.000240427	105.303
49	4	154224048	-0.0208502	0.00336364	1.40001e-10	437878	ebi-a-GCST90025953	rs17369400	G	A	0.104247	Total cholesterol levels || id:ebi-a-GCST90025953	TRUE	reported	igd	8.77425e-05	38.4237
50	4	81164723	-0.0170727	0.00226635	7.29962e-13	437878	ebi-a-GCST90025953	rs1458038	T	C	0.2915	Total cholesterol levels || id:ebi-a-GCST90025953	TRUE	reported	igd	0.000129581	56.7477
51	4	3473139	0.017171	0.00208047	1.69981e-18	437878	ebi-a-GCST90025953	rs6831256	G	A	0.422522	Total cholesterol levels || id:ebi-a-GCST90025953	TRUE	reported	igd	0.000155542	68.1187
52	4	8228627	0.0138176	0.00239991	1e-08	437878	ebi-a-GCST90025953	rs1678299	C	G	0.729614	Total cholesterol levels || id:ebi-a-GCST90025953	TRUE	reported	igd	7.56989e-05	33.1492
53	4	124758773	0.0197192	0.0032814	2.39999e-09	437878	ebi-a-GCST90025953	rs58148580	T	C	0.109839	Total cholesterol levels || id:ebi-a-GCST90025953	TRUE	reported	igd	8.24653e-05	36.1126
54	5	52080909	-0.0355117	0.00517768	9.70063e-12	437878	ebi-a-GCST90025953	rs77704739	C	T	0.0411979	Total cholesterol levels || id:ebi-a-GCST90025953	TRUE	reported	igd	0.000107417	47.0403
55	5	131805735	-0.0158262	0.0026287	5.19996e-10	437878	ebi-a-GCST90025953	rs2706379	T	C	0.187633	Total cholesterol levels || id:ebi-a-GCST90025953	TRUE	reported	igd	8.27718e-05	36.2468
56	5	39547171	0.0125024	0.00214703	5.19996e-10	437878	ebi-a-GCST90025953	rs374033872	GT	G	0.353744	Total cholesterol levels || id:ebi-a-GCST90025953	TRUE	reported	igd	7.74326e-05	33.9085
57	5	74656539	0.0616201	0.00209452	5.10505e-199	437878	ebi-a-GCST90025953	rs12916	C	T	0.400301	Total cholesterol levels || id:ebi-a-GCST90025953	TRUE	reported	igd	0.00197272	865.513
58	5	156398169	0.0399994	0.00212995	1.80011e-80	437878	ebi-a-GCST90025953	rs1501908	C	G	0.634965	Total cholesterol levels || id:ebi-a-GCST90025953	TRUE	reported	igd	0.000804758	352.668
59	5	122855416	0.0170266	0.00205867	2.80027e-18	437878	ebi-a-GCST90025953	rs4530754	A	G	0.544665	Total cholesterol levels || id:ebi-a-GCST90025953	TRUE	reported	igd	0.000156193	68.4038
60	6	100600097	-0.0164185	0.00239283	2.39994e-12	437878	ebi-a-GCST90025953	rs17789218	C	T	0.244564	Total cholesterol levels || id:ebi-a-GCST90025953	TRUE	reported	igd	0.000107509	47.0805
61	6	16145325	-0.0195904	0.00206871	1.29987e-23	437878	ebi-a-GCST90025953	rs9370867	G	A	0.46178	Total cholesterol levels || id:ebi-a-GCST90025953	TRUE	reported	igd	0.00020476	89.6779
62	6	35162141	-0.0351937	0.00351775	6.20012e-25	437878	ebi-a-GCST90025953	rs11755266	T	C	0.0944334	Total cholesterol levels || id:ebi-a-GCST90025953	TRUE	reported	igd	0.000228532	100.092
63	6	37039564	-0.0143611	0.0020555	4.79954e-13	437878	ebi-a-GCST90025953	rs7748291	T	C	0.500794	Total cholesterol levels || id:ebi-a-GCST90025953	TRUE	reported	igd	0.000111465	48.8133
64	6	127164572	0.0119092	0.00231831	4.90004e-08	437878	ebi-a-GCST90025953	rs17563605	C	T	0.267628	Total cholesterol levels || id:ebi-a-GCST90025953	TRUE	reported	igd	6.02619e-05	26.3888
65	6	135411228	-0.0192906	0.00234592	1.80011e-18	437878	ebi-a-GCST90025953	rs9376090	C	T	0.258573	Total cholesterol levels || id:ebi-a-GCST90025953	TRUE	reported	igd	0.000154399	67.6181
66	6	160997118	0.0776751	0.00381045	1.50003e-94	437878	ebi-a-GCST90025953	rs74617384	T	A	0.0789777	Total cholesterol levels || id:ebi-a-GCST90025953	TRUE	reported	igd	0.000948082	415.536
67	6	160543148	0.0533214	0.00406315	1.50003e-40	437878	ebi-a-GCST90025953	rs12208357	T	C	0.0700682	Total cholesterol levels || id:ebi-a-GCST90025953	TRUE	reported	igd	0.000393146	172.217
68	6	32409400	-0.0707131	0.0118205	4.49997e-09	437878	ebi-a-GCST90025953	rs116529593	G	T	0.00870574	Total cholesterol levels || id:ebi-a-GCST90025953	TRUE	reported	igd	8.17221e-05	35.7871
69	6	79612800	-0.0105242	0.00206941	2.59998e-08	437878	ebi-a-GCST90025953	rs9352675	A	G	0.481488	Total cholesterol levels || id:ebi-a-GCST90025953	TRUE	reported	igd	5.90618e-05	25.8633
70	6	116325142	0.0227942	0.00210051	2.49977e-28	437878	ebi-a-GCST90025953	rs3756772	T	C	0.400032	Total cholesterol levels || id:ebi-a-GCST90025953	TRUE	reported	igd	0.000268862	117.76
71	6	160578069	0.0662846	0.00897017	5.60015e-15	437878	ebi-a-GCST90025953	rs146534110	T	G	0.0133272	Total cholesterol levels || id:ebi-a-GCST90025953	TRUE	reported	igd	0.000124686	54.6037
72	6	160922870	0.0733133	0.00761546	1.20005e-23	437878	ebi-a-GCST90025953	rs117733303	G	A	0.0184864	Total cholesterol levels || id:ebi-a-GCST90025953	TRUE	reported	igd	0.000211606	92.6769
73	6	26093141	-0.0489758	0.00419371	7.19946e-32	437878	ebi-a-GCST90025953	rs1800562	A	G	0.0770406	Total cholesterol levels || id:ebi-a-GCST90025953	TRUE	reported	igd	0.000311371	136.384
74	6	32629936	0.0261402	0.00392734	1.39991e-11	437878	ebi-a-GCST90025953	rs1049107	T	C	0.153535	Total cholesterol levels || id:ebi-a-GCST90025953	TRUE	reported	igd	0.000101163	44.3015
75	7	17872093	-0.0118663	0.00206522	1.09999e-08	437878	ebi-a-GCST90025953	rs1524776	A	C	0.505912	Total cholesterol levels || id:ebi-a-GCST90025953	TRUE	reported	igd	7.53897e-05	33.0138
76	7	44582331	0.0330805	0.0026417	1.39991e-38	437878	ebi-a-GCST90025953	rs2073547	G	A	0.183715	Total cholesterol levels || id:ebi-a-GCST90025953	TRUE	reported	igd	0.000357988	156.811
77	7	87079406	-0.0151653	0.00268389	7.79992e-09	437878	ebi-a-GCST90025953	rs2109505	A	T	0.179233	Total cholesterol levels || id:ebi-a-GCST90025953	TRUE	reported	igd	7.29101e-05	31.9279
78	7	21611399	0.0328236	0.00250256	1.10002e-40	437878	ebi-a-GCST90025953	rs66476925	C	G	0.216457	Total cholesterol levels || id:ebi-a-GCST90025953	TRUE	reported	igd	0.000392717	172.029
79	7	73020301	-0.0283932	0.00509732	4.60002e-09	437878	ebi-a-GCST90025953	rs799157	C	T	0.951856	Total cholesterol levels || id:ebi-a-GCST90025953	TRUE	reported	igd	7.08534e-05	31.0272
80	7	75615006	0.0132405	0.00228772	5e-09	437878	ebi-a-GCST90025953	rs1057868	T	C	0.283001	Total cholesterol levels || id:ebi-a-GCST90025953	TRUE	reported	igd	7.64921e-05	33.4966
81	7	100486754	0.0216093	0.00266236	1.29987e-16	437878	ebi-a-GCST90025953	rs12666989	C	G	0.18232	Total cholesterol levels || id:ebi-a-GCST90025953	TRUE	reported	igd	0.000150428	65.8788
82	7	1028448	-0.0172943	0.00255685	2.09991e-12	437878	ebi-a-GCST90025953	rs3808348	T	C	0.205116	Total cholesterol levels || id:ebi-a-GCST90025953	TRUE	reported	igd	0.000104471	45.7503
83	7	6461534	0.0206829	0.00243681	1.50003e-18	437878	ebi-a-GCST90025953	rs2288153	T	C	0.238228	Total cholesterol levels || id:ebi-a-GCST90025953	TRUE	reported	igd	0.000164496	72.0406
84	8	141978460	0.011671	0.00206671	2.39999e-08	437878	ebi-a-GCST90025953	rs10104187	C	T	0.556862	Total cholesterol levels || id:ebi-a-GCST90025953	TRUE	reported	igd	7.28236e-05	31.89
85	8	41542093	-0.0330855	0.00569821	1.79999e-09	437878	ebi-a-GCST90025953	rs34265667	A	G	0.0339432	Total cholesterol levels || id:ebi-a-GCST90025953	TRUE	reported	igd	7.6986e-05	33.7129
86	8	59388565	-0.0324946	0.00217104	3.90032e-53	437878	ebi-a-GCST90025953	rs2081687	C	T	0.66322	Total cholesterol levels || id:ebi-a-GCST90025953	TRUE	reported	igd	0.000511342	224.019
87	8	145058986	0.0135503	0.00215717	1.7e-10	437878	ebi-a-GCST90025953	rs11136343	G	A	0.376168	Total cholesterol levels || id:ebi-a-GCST90025953	TRUE	reported	igd	9.01025e-05	39.4573
88	8	9149612	0.0217953	0.00345275	2e-10	437878	ebi-a-GCST90025953	rs330089	C	T	0.0981667	Total cholesterol levels || id:ebi-a-GCST90025953	TRUE	reported	igd	9.09919e-05	39.8468
89	8	9183596	0.0813382	0.00379118	4.60257e-108	437878	ebi-a-GCST90025953	rs4841132	G	A	0.908839	Total cholesterol levels || id:ebi-a-GCST90025953	TRUE	reported	igd	0.0010501	460.297
90	8	29024943	-0.0588834	0.00798919	7.39946e-15	437878	ebi-a-GCST90025953	rs117139027	A	G	0.0173101	Total cholesterol levels || id:ebi-a-GCST90025953	TRUE	reported	igd	0.000124043	54.3223
91	8	116669769	-0.0187549	0.0021694	2.99985e-19	437878	ebi-a-GCST90025953	rs179442	T	C	0.338026	Total cholesterol levels || id:ebi-a-GCST90025953	TRUE	reported	igd	0.000170657	74.7392
92	8	6569927	0.013617	0.00215685	1.9002e-11	437878	ebi-a-GCST90025953	rs2928619	T	C	0.65365	Total cholesterol levels || id:ebi-a-GCST90025953	TRUE	reported	igd	9.10186e-05	39.8585
93	8	126477978	-0.0531204	0.0020556	1.49968e-155	437878	ebi-a-GCST90025953	rs2001945	C	G	0.519787	Total cholesterol levels || id:ebi-a-GCST90025953	TRUE	reported	igd	0.00152276	667.795
94	8	18257795	-0.0121219	0.00221159	2.30001e-08	437878	ebi-a-GCST90025953	rs1041983	T	C	0.318338	Total cholesterol levels || id:ebi-a-GCST90025953	TRUE	reported	igd	6.8604e-05	30.0421
95	8	61476709	0.0142559	0.00212772	1.29987e-11	437878	ebi-a-GCST90025953	rs2875973	T	C	0.370679	Total cholesterol levels || id:ebi-a-GCST90025953	TRUE	reported	igd	0.000102509	44.8909
96	9	15305378	0.0251569	0.00267031	1.10002e-20	437878	ebi-a-GCST90025953	rs581080	C	G	0.819278	Total cholesterol levels || id:ebi-a-GCST90025953	TRUE	reported	igd	0.000202651	88.7542
97	9	107586753	0.0347141	0.00311278	4.40048e-30	437878	ebi-a-GCST90025953	rs2066714	C	T	0.127254	Total cholesterol levels || id:ebi-a-GCST90025953	TRUE	reported	igd	0.000283948	124.369
98	9	107664301	-0.0499137	0.00235612	5.29663e-103	437878	ebi-a-GCST90025953	rs1883025	T	C	0.254352	Total cholesterol levels || id:ebi-a-GCST90025953	TRUE	reported	igd	0.00102387	448.79
99	9	117124731	0.0110442	0.00207575	2.69998e-08	437878	ebi-a-GCST90025953	rs3748176	A	G	0.534391	Total cholesterol levels || id:ebi-a-GCST90025953	TRUE	reported	igd	6.46453e-05	28.3085
100	9	136149399	0.0557048	0.00265033	2.89734e-103	437878	ebi-a-GCST90025953	rs507666	A	G	0.184748	Total cholesterol levels || id:ebi-a-GCST90025953	TRUE	reported	igd	0.00100785	441.757
101	9	2632365	-0.0254012	0.00453073	1.89998e-09	437878	ebi-a-GCST90025953	rs12336893	G	T	0.0543796	Total cholesterol levels || id:ebi-a-GCST90025953	TRUE	reported	igd	7.17774e-05	31.4319
102	9	107576246	-0.0187428	0.00259414	3.10027e-14	437878	ebi-a-GCST90025953	rs2297409	A	G	0.194269	Total cholesterol levels || id:ebi-a-GCST90025953	TRUE	reported	igd	0.0001192	52.2012
103	9	22081850	-0.0201605	0.00205542	4.30031e-25	437878	ebi-a-GCST90025953	rs6475606	T	C	0.483641	Total cholesterol levels || id:ebi-a-GCST90025953	TRUE	reported	igd	0.000219661	96.2054
104	10	71093392	-0.0242112	0.00305243	2.90001e-15	437878	ebi-a-GCST90025953	rs16926246	T	C	0.130356	Total cholesterol levels || id:ebi-a-GCST90025953	TRUE	reported	igd	0.000143657	62.9128
105	10	17259863	0.0171649	0.00208423	2.39994e-17	437878	ebi-a-GCST90025953	rs7920112	C	T	0.417885	Total cholesterol levels || id:ebi-a-GCST90025953	TRUE	reported	igd	0.000154871	67.8249
106	10	5247784	-0.0192622	0.00285991	4.70002e-11	437878	ebi-a-GCST90025953	rs3829125	G	C	0.153613	Total cholesterol levels || id:ebi-a-GCST90025953	TRUE	reported	igd	0.000103588	45.3633
107	10	113940329	-0.0250838	0.00232267	1.59993e-30	437878	ebi-a-GCST90025953	rs2792751	C	T	0.720897	Total cholesterol levels || id:ebi-a-GCST90025953	TRUE	reported	igd	0.000266283	116.63
108	10	124686656	0.0165896	0.00207924	1.99986e-16	437878	ebi-a-GCST90025953	rs10794579	C	T	0.575325	Total cholesterol levels || id:ebi-a-GCST90025953	TRUE	reported	igd	0.00014536	63.6591
109	10	46013277	0.0181143	0.00238222	6.09958e-16	437878	ebi-a-GCST90025953	rs970548	C	A	0.246549	Total cholesterol levels || id:ebi-a-GCST90025953	TRUE	reported	igd	0.000132029	57.8199
110	10	94839642	-0.0164765	0.00206489	1.50003e-16	437878	ebi-a-GCST90025953	rs2068888	A	G	0.450919	Total cholesterol levels || id:ebi-a-GCST90025953	TRUE	reported	igd	0.000145385	63.6699
111	10	101912064	0.0188099	0.00206016	2.80027e-21	437878	ebi-a-GCST90025953	rs2862954	C	T	0.495602	Total cholesterol levels || id:ebi-a-GCST90025953	TRUE	reported	igd	0.000190342	83.3622
112	10	113981435	-0.0171817	0.00289266	3.50002e-09	437878	ebi-a-GCST90025953	rs17129638	C	T	0.148074	Total cholesterol levels || id:ebi-a-GCST90025953	TRUE	reported	igd	8.05655e-05	35.2806
113	11	48018355	0.0208296	0.00236394	1.10002e-20	437878	ebi-a-GCST90025953	rs4752805	G	A	0.253328	Total cholesterol levels || id:ebi-a-GCST90025953	TRUE	reported	igd	0.00017728	77.6403
114	11	75455021	-0.0201988	0.00281867	4.10015e-12	437878	ebi-a-GCST90025953	rs499974	A	C	0.156951	Total cholesterol levels || id:ebi-a-GCST90025953	TRUE	reported	igd	0.000117262	51.3524
115	11	126243952	0.0324924	0.00301825	1.10002e-28	437878	ebi-a-GCST90025953	rs11220462	A	G	0.132983	Total cholesterol levels || id:ebi-a-GCST90025953	TRUE	reported	igd	0.000264597	115.891
116	11	5701074	0.0258947	0.00414175	9.09997e-10	437878	ebi-a-GCST90025953	rs11601507	A	C	0.0683431	Total cholesterol levels || id:ebi-a-GCST90025953	TRUE	reported	igd	8.92611e-05	39.0888
117	11	116648917	-0.0718652	0.00301632	3.09742e-136	437878	ebi-a-GCST90025953	rs964184	C	G	0.866607	Total cholesterol levels || id:ebi-a-GCST90025953	TRUE	reported	igd	0.00129469	567.65
118	11	122553588	0.0142248	0.00238286	1e-09	437878	ebi-a-GCST90025953	rs10892881	A	C	0.246475	Total cholesterol levels || id:ebi-a-GCST90025953	TRUE	reported	igd	8.1378e-05	35.6364
119	11	46391602	-0.0156791	0.00275102	6.19998e-10	437878	ebi-a-GCST90025953	rs12575519	G	T	0.169523	Total cholesterol levels || id:ebi-a-GCST90025953	TRUE	reported	igd	7.4177e-05	32.4827
120	11	61571478	-0.0468294	0.00215959	1.49968e-112	437878	ebi-a-GCST90025953	rs174550	C	T	0.344412	Total cholesterol levels || id:ebi-a-GCST90025953	TRUE	reported	igd	0.00107269	470.211
121	11	18632984	0.0178721	0.00235341	5.90065e-15	437878	ebi-a-GCST90025953	rs10128711	C	T	0.733122	Total cholesterol levels || id:ebi-a-GCST90025953	TRUE	reported	igd	0.000131688	57.6705
122	11	103870755	-0.0198579	0.00265174	1.50003e-14	437878	ebi-a-GCST90025953	rs11226108	C	G	0.188746	Total cholesterol levels || id:ebi-a-GCST90025953	TRUE	reported	igd	0.000128055	56.0793
123	11	2988323	-0.0166562	0.00255073	3.80014e-11	437878	ebi-a-GCST90025953	rs7124487	T	C	0.20365	Total cholesterol levels || id:ebi-a-GCST90025953	TRUE	reported	igd	9.73705e-05	42.6404
124	11	65351074	0.012672	0.00230668	1.5e-08	437878	ebi-a-GCST90025953	rs10896018	A	G	0.287057	Total cholesterol levels || id:ebi-a-GCST90025953	TRUE	reported	igd	6.8918e-05	30.1796
125	12	623129	0.0133081	0.0023367	3.2e-08	437878	ebi-a-GCST90025953	rs35882350	G	A	0.261286	Total cholesterol levels || id:ebi-a-GCST90025953	TRUE	reported	igd	7.40698e-05	32.4358
126	12	9082581	-0.0291683	0.00338983	3.59998e-18	437878	ebi-a-GCST90025953	rs4883201	G	A	0.102362	Total cholesterol levels || id:ebi-a-GCST90025953	TRUE	reported	igd	0.00016906	74.0397
127	12	109936211	0.0170986	0.00267759	4.40048e-11	437878	ebi-a-GCST90025953	rs56244055	A	G	0.180346	Total cholesterol levels || id:ebi-a-GCST90025953	TRUE	reported	igd	9.31192e-05	40.7785
128	12	123814466	-0.0292158	0.00354162	1.59993e-16	437878	ebi-a-GCST90025953	rs11057273	C	T	0.907281	Total cholesterol levels || id:ebi-a-GCST90025953	TRUE	reported	igd	0.000155386	68.0502
129	12	26426420	-0.012702	0.00232657	9.90011e-09	437878	ebi-a-GCST90025953	rs9668810	C	T	0.735991	Total cholesterol levels || id:ebi-a-GCST90025953	TRUE	reported	igd	6.80659e-05	29.8064
130	12	125284748	-0.0184861	0.00207306	2.39994e-18	437878	ebi-a-GCST90025953	rs5888	G	A	0.510369	Total cholesterol levels || id:ebi-a-GCST90025953	TRUE	reported	igd	0.000181566	79.5179
131	12	100661828	0.0211293	0.00356163	2.99999e-09	437878	ebi-a-GCST90025953	rs4565995	C	T	0.908691	Total cholesterol levels || id:ebi-a-GCST90025953	TRUE	reported	igd	8.03683e-05	35.1942
132	12	112007756	0.0336562	0.00205383	1.20005e-64	437878	ebi-a-GCST90025953	rs653178	T	C	0.516072	Total cholesterol levels || id:ebi-a-GCST90025953	TRUE	reported	igd	0.000612889	268.534
133	12	121426594	0.0290237	0.00223126	6.09958e-39	437878	ebi-a-GCST90025953	rs1169294	A	G	0.308218	Total cholesterol levels || id:ebi-a-GCST90025953	TRUE	reported	igd	0.000386264	169.201
134	12	51094138	-0.0200628	0.00215726	6.09958e-18	437878	ebi-a-GCST90025953	rs2731443	T	C	0.345327	Total cholesterol levels || id:ebi-a-GCST90025953	TRUE	reported	igd	0.000197487	86.492
135	13	32936646	-0.0149397	0.00208978	8.69961e-13	437878	ebi-a-GCST90025953	rs9534262	C	T	0.515823	Total cholesterol levels || id:ebi-a-GCST90025953	TRUE	reported	igd	0.000116702	51.107
136	13	114545317	0.0251749	0.00233785	7.8001e-29	437878	ebi-a-GCST90025953	rs9577924	G	A	0.261509	Total cholesterol levels || id:ebi-a-GCST90025953	TRUE	reported	igd	0.000264749	115.958
137	14	64235556	0.0179141	0.00280582	4.00037e-11	437878	ebi-a-GCST90025953	rs7157785	T	G	0.160522	Total cholesterol levels || id:ebi-a-GCST90025953	TRUE	reported	igd	9.30844e-05	40.7632
138	14	75232306	-0.0141313	0.00206711	3.69999e-13	437878	ebi-a-GCST90025953	rs34752362	A	G	0.445791	Total cholesterol levels || id:ebi-a-GCST90025953	TRUE	reported	igd	0.000106718	46.7342
139	14	24883887	0.0169635	0.00211712	1.29987e-15	437878	ebi-a-GCST90025953	rs8017377	A	G	0.469833	Total cholesterol levels || id:ebi-a-GCST90025953	TRUE	reported	igd	0.000146596	64.2004
140	14	94847262	0.0328721	0.00490226	2.60016e-11	437878	ebi-a-GCST90025953	rs17580	A	T	0.0481752	Total cholesterol levels || id:ebi-a-GCST90025953	TRUE	reported	igd	0.000102675	44.9635
141	15	57573483	0.0348798	0.00650777	3.2e-08	437878	ebi-a-GCST90025953	rs116863821	G	T	0.025549	Total cholesterol levels || id:ebi-a-GCST90025953	TRUE	reported	igd	6.55997e-05	28.7264
142	15	58723675	0.0630452	0.00249475	9.2045e-145	437878	ebi-a-GCST90025953	rs1800588	T	C	0.216342	Total cholesterol levels || id:ebi-a-GCST90025953	TRUE	reported	igd	0.00145634	638.628
143	15	75077367	0.015801	0.00219719	1.9002e-13	437878	ebi-a-GCST90025953	rs1378942	A	C	0.676324	Total cholesterol levels || id:ebi-a-GCST90025953	TRUE	reported	igd	0.000118094	51.7168
144	15	58683366	-0.0517457	0.00211051	2.39883e-137	437878	ebi-a-GCST90025953	rs1532085	G	A	0.613612	Total cholesterol levels || id:ebi-a-GCST90025953	TRUE	reported	igd	0.00137096	601.135
145	15	91135411	-0.0160858	0.00287308	1.89998e-08	437878	ebi-a-GCST90025953	rs6416553	T	C	0.84941	Total cholesterol levels || id:ebi-a-GCST90025953	TRUE	reported	igd	7.15823e-05	31.3464
146	15	63366160	-0.0158223	0.00291936	2.99999e-08	437878	ebi-a-GCST90025953	rs78729321	G	A	0.145173	Total cholesterol levels || id:ebi-a-GCST90025953	TRUE	reported	igd	6.70782e-05	29.3739
147	16	19933600	0.0163146	0.00293854	3.89996e-08	437878	ebi-a-GCST90025953	rs12444979	T	C	0.142582	Total cholesterol levels || id:ebi-a-GCST90025953	TRUE	reported	igd	7.03892e-05	30.8239
148	16	30635659	0.0119901	0.00213983	1.29999e-08	437878	ebi-a-GCST90025953	rs7186852	G	A	0.359051	Total cholesterol levels || id:ebi-a-GCST90025953	TRUE	reported	igd	7.16973e-05	31.3968
149	16	56993324	0.0438797	0.00219496	7.70016e-92	437878	ebi-a-GCST90025953	rs3764261	A	C	0.324229	Total cholesterol levels || id:ebi-a-GCST90025953	TRUE	reported	igd	0.000911853	399.643
150	16	83988886	-0.0144071	0.00205869	3.50026e-15	437878	ebi-a-GCST90025953	rs2255437	G	A	0.527037	Total cholesterol levels || id:ebi-a-GCST90025953	TRUE	reported	igd	0.000111833	48.9744
151	16	72108093	0.0498157	0.00280238	1.59993e-75	437878	ebi-a-GCST90025953	rs2000999	A	G	0.172215	Total cholesterol levels || id:ebi-a-GCST90025953	TRUE	reported	igd	0.000721127	315.992
152	16	71634811	0.0200077	0.00216174	1.20005e-21	437878	ebi-a-GCST90025953	rs4788815	T	A	0.656858	Total cholesterol levels || id:ebi-a-GCST90025953	TRUE	reported	igd	0.000195591	85.6615
153	17	1623675	0.0131229	0.00229671	8.60003e-09	437878	ebi-a-GCST90025953	rs1574525	G	A	0.27708	Total cholesterol levels || id:ebi-a-GCST90025953	TRUE	reported	igd	7.45524e-05	32.6472
154	17	7080316	-0.0251049	0.00264723	6.59933e-23	437878	ebi-a-GCST90025953	rs55714927	T	C	0.190162	Total cholesterol levels || id:ebi-a-GCST90025953	TRUE	reported	igd	0.000205348	89.9356
155	17	40448844	0.0122373	0.00222729	4.90004e-08	437878	ebi-a-GCST90025953	rs9907571	A	G	0.306456	Total cholesterol levels || id:ebi-a-GCST90025953	TRUE	reported	igd	6.89342e-05	30.1867
156	17	41926126	-0.0482655	0.00596592	9.09913e-17	437878	ebi-a-GCST90025953	rs72836561	T	C	0.0312417	Total cholesterol levels || id:ebi-a-GCST90025953	TRUE	reported	igd	0.000149452	65.4511
157	17	76395634	-0.025112	0.00291475	1.80011e-17	437878	ebi-a-GCST90025953	rs2292641	T	C	0.146728	Total cholesterol levels || id:ebi-a-GCST90025953	TRUE	reported	igd	0.000169486	74.2263
158	17	38020141	-0.013976	0.00256208	2.5e-08	437878	ebi-a-GCST90025953	rs9635726	T	C	0.200355	Total cholesterol levels || id:ebi-a-GCST90025953	TRUE	reported	igd	6.79513e-05	29.7563
159	17	73844748	-0.0120058	0.00224876	5.19996e-09	437878	ebi-a-GCST90025953	rs2290771	G	A	0.311207	Total cholesterol levels || id:ebi-a-GCST90025953	TRUE	reported	igd	6.509e-05	28.5032
160	17	18057215	0.0149323	0.00261789	6.4e-09	437878	ebi-a-GCST90025953	rs9916193	G	C	0.196026	Total cholesterol levels || id:ebi-a-GCST90025953	TRUE	reported	igd	7.4296e-05	32.5348
161	17	29563085	-0.0177589	0.00233706	4.60045e-14	437878	ebi-a-GCST90025953	rs72813695	G	T	0.278786	Total cholesterol levels || id:ebi-a-GCST90025953	TRUE	reported	igd	0.000131851	57.7418
162	17	45700384	-0.024259	0.00205546	1.20005e-33	437878	ebi-a-GCST90025953	rs3065062	CCTA	C	0.514911	Total cholesterol levels || id:ebi-a-GCST90025953	TRUE	reported	igd	0.000318007	139.292
163	17	64210580	0.0499973	0.00601111	1.20005e-17	437878	ebi-a-GCST90025953	rs1801689	C	A	0.0305742	Total cholesterol levels || id:ebi-a-GCST90025953	TRUE	reported	igd	0.000157965	69.1802
164	17	67081278	0.109475	0.00704362	5.40008e-59	437878	ebi-a-GCST90025953	rs77542162	G	A	0.0227093	Total cholesterol levels || id:ebi-a-GCST90025953	TRUE	reported	igd	0.000551373	241.566
165	17	67191270	-0.0277023	0.00306682	1e-20	437878	ebi-a-GCST90025953	rs72631343	G	C	0.128807	Total cholesterol levels || id:ebi-a-GCST90025953	TRUE	reported	igd	0.000186304	81.593
166	17	27174335	-0.036475	0.00650866	7.00003e-09	437878	ebi-a-GCST90025953	rs72848943	A	G	0.0253992	Total cholesterol levels || id:ebi-a-GCST90025953	TRUE	reported	igd	7.17172e-05	31.4055
167	18	47109955	0.175743	0.00907837	6.90081e-88	437878	ebi-a-GCST90025953	rs77960347	G	A	0.013176	Total cholesterol levels || id:ebi-a-GCST90025953	TRUE	reported	igd	0.000855098	374.747
168	18	19595650	-0.0286981	0.00451297	8.99912e-11	437878	ebi-a-GCST90025953	rs118057319	C	T	0.0550401	Total cholesterol levels || id:ebi-a-GCST90025953	TRUE	reported	igd	9.23396e-05	40.437
169	18	47429022	0.0187766	0.003045	4.60002e-10	437878	ebi-a-GCST90025953	rs2298624	T	C	0.132148	Total cholesterol levels || id:ebi-a-GCST90025953	TRUE	reported	igd	8.68297e-05	38.024
170	18	47167214	0.046089	0.00268189	1.50003e-68	437878	ebi-a-GCST90025953	rs4939883	C	T	0.820303	Total cholesterol levels || id:ebi-a-GCST90025953	TRUE	reported	igd	0.000674011	295.332
171	19	11227480	0.0368778	0.00208735	1.29987e-72	437878	ebi-a-GCST90025953	rs2738447	C	A	0.588885	Total cholesterol levels || id:ebi-a-GCST90025953	TRUE	reported	igd	0.000712323	312.131
172	19	11303943	0.0148702	0.0020897	1.59993e-14	437878	ebi-a-GCST90025953	rs3745681	G	A	0.405384	Total cholesterol levels || id:ebi-a-GCST90025953	TRUE	reported	igd	0.000115628	50.6365
173	19	19388500	-0.123966	0.00391487	1e-200	437878	ebi-a-GCST90025953	rs8107974	T	A	0.0751189	Total cholesterol levels || id:ebi-a-GCST90025953	TRUE	reported	igd	0.00228467	1002.69
174	19	44934842	-0.0408241	0.00323156	3.69999e-37	437878	ebi-a-GCST90025953	rs17347726	C	G	0.111485	Total cholesterol levels || id:ebi-a-GCST90025953	TRUE	reported	igd	0.000364332	159.59
175	19	49206985	0.0301199	0.00206386	1.80011e-49	437878	ebi-a-GCST90025953	rs602662	A	G	0.530449	Total cholesterol levels || id:ebi-a-GCST90025953	TRUE	reported	igd	0.000486163	212.983
176	19	11202306	-0.160111	0.00314212	1e-200	437878	ebi-a-GCST90025953	rs6511720	T	G	0.118896	Total cholesterol levels || id:ebi-a-GCST90025953	TRUE	reported	igd	0.00589489	2596.54
177	19	45397307	0.162411	0.00644311	6.29506e-147	437878	ebi-a-GCST90025953	rs112849259	T	C	0.0258163	Total cholesterol levels || id:ebi-a-GCST90025953	TRUE	reported	igd	0.00144896	635.386
178	19	54797848	0.0209511	0.00244172	1.50003e-18	437878	ebi-a-GCST90025953	rs103294	T	C	0.224243	Total cholesterol levels || id:ebi-a-GCST90025953	TRUE	reported	igd	0.000168111	73.6241
179	19	33792631	-0.017106	0.00298344	8.70001e-09	437878	ebi-a-GCST90025953	rs34529039	A	C	0.137056	Total cholesterol levels || id:ebi-a-GCST90025953	TRUE	reported	igd	7.50718e-05	32.8746
180	19	45412079	-0.372953	0.00375648	1e-200	437878	ebi-a-GCST90025953	rs7412	T	C	0.0798478	Total cholesterol levels || id:ebi-a-GCST90025953	TRUE	reported	igd	0.0220153	9856.98
181	19	58715682	-0.0138873	0.00227801	1.7e-10	437878	ebi-a-GCST90025953	rs2062251	T	G	0.274504	Total cholesterol levels || id:ebi-a-GCST90025953	TRUE	reported	igd	8.48661e-05	37.164
182	20	12962718	0.0131629	0.00210665	1.40001e-10	437878	ebi-a-GCST90025953	rs364585	G	A	0.608529	Total cholesterol levels || id:ebi-a-GCST90025953	TRUE	reported	igd	8.91511e-05	39.0406
183	20	17844684	-0.0233795	0.00217017	9.09913e-30	437878	ebi-a-GCST90025953	rs2618566	T	G	0.660328	Total cholesterol levels || id:ebi-a-GCST90025953	TRUE	reported	igd	0.000264981	116.06
184	20	25210827	0.0127747	0.00205442	3.09999e-10	437878	ebi-a-GCST90025953	rs6115094	G	A	0.493181	Total cholesterol levels || id:ebi-a-GCST90025953	TRUE	reported	igd	8.82941e-05	38.6653
185	20	39617398	0.0180871	0.00225565	1e-15	437878	ebi-a-GCST90025953	rs6124298	A	G	0.294451	Total cholesterol levels || id:ebi-a-GCST90025953	TRUE	reported	igd	0.000146817	64.2973
186	20	47701765	0.0131585	0.00226905	3.29997e-10	437878	ebi-a-GCST90025953	rs1885163	C	T	0.299386	Total cholesterol levels || id:ebi-a-GCST90025953	TRUE	reported	igd	7.67959e-05	33.6297
187	20	34215234	-0.0246667	0.00342504	3.29989e-14	437878	ebi-a-GCST90025953	rs147019139	CA	C	0.100216	Total cholesterol levels || id:ebi-a-GCST90025953	TRUE	reported	igd	0.000118437	51.8667
188	20	43042364	-0.0979902	0.00605679	9.8992e-63	437878	ebi-a-GCST90025953	rs1800961	T	C	0.0307043	Total cholesterol levels || id:ebi-a-GCST90025953	TRUE	reported	igd	0.000597403	261.745
189	20	39142516	0.0942496	0.00572493	1.20005e-65	437878	ebi-a-GCST90025953	rs2207132	A	G	0.0334295	Total cholesterol levels || id:ebi-a-GCST90025953	TRUE	reported	igd	0.000618581	271.03
190	20	52565526	0.0108021	0.00205541	2.30001e-08	437878	ebi-a-GCST90025953	rs6013844	C	T	0.513714	Total cholesterol levels || id:ebi-a-GCST90025953	TRUE	reported	igd	6.30723e-05	27.6196
191	20	62368804	0.0167099	0.00240931	1.50003e-13	437878	ebi-a-GCST90025953	rs2236510	T	C	0.242813	Total cholesterol levels || id:ebi-a-GCST90025953	TRUE	reported	igd	0.00010984	48.1017
192	21	40699376	0.0117383	0.00207955	2.19999e-09	437878	ebi-a-GCST90025953	rs11088472	C	A	0.570684	Total cholesterol levels || id:ebi-a-GCST90025953	TRUE	reported	igd	7.2759e-05	31.8618
193	22	50853626	0.0131076	0.00216263	6.29999e-10	437878	ebi-a-GCST90025953	rs12162782	G	T	0.344377	Total cholesterol levels || id:ebi-a-GCST90025953	TRUE	reported	igd	8.38866e-05	36.735
194	22	21939675	-0.0244092	0.00261053	1.39991e-21	437878	ebi-a-GCST90025953	rs5754217	T	G	0.192042	Total cholesterol levels || id:ebi-a-GCST90025953	TRUE	reported	igd	0.000199623	87.4274
195	22	30731387	-0.0145135	0.00245858	2.39999e-10	437878	ebi-a-GCST90025953	rs17657174	G	C	0.234557	Total cholesterol levels || id:ebi-a-GCST90025953	TRUE	reported	igd	7.95771e-05	34.8477
196	22	41272143	-0.0123777	0.00206325	5.30005e-09	437878	ebi-a-GCST90025953	rs138354	C	T	0.534171	Total cholesterol levels || id:ebi-a-GCST90025953	TRUE	reported	igd	8.2184e-05	35.9894
