# Supplementary material for: Lipid Profiles, Telomere Length, and the Risk of Malignant Tumors: A Mendelian Randomization and Mediation Analysis
Source: Biomedicines. 2024 Dec 25;13(1):13. doi: 10.3390/biomedicines13010013 (PMC11760878; doi:10.3390/biomedicines13010013)
Supplement: Supplementary file 1 [file biomedicines-13-00013-s001.zip › Table S8 IVs and F-Values of RC.xlsx]

## Sheet: 03.expo_IVs2_for_RC_add_F_Value
	chr.exposure	pos.exposure	beta.exposure	se.exposure	pval.exposure	samplesize.exposure	id.exposure	SNP	effect_allele.exposure	other_allele.exposure	eaf.exposure	exposure	mr_keep.exposure	pval_origin.exposure	data_source.exposure	r2	F
1	1	62999675	0.0558037	0.00428598	9.3994e-39	115082	ebi-a-GCST90092943	rs7534572	G	C	0.64747	Remnant cholesterol (non-HDL, non-LDL -cholesterol) || id:ebi-a-GCST90092943	TRUE	reported	igd	0.00147089	169.519
2	1	109817590	-0.0961513	0.00493378	1.39991e-84	115082	ebi-a-GCST90092943	rs12740374	T	G	0.221064	Remnant cholesterol (non-HDL, non-LDL -cholesterol) || id:ebi-a-GCST90092943	TRUE	reported	igd	0.00328937	379.79
3	1	25713234	0.023626	0.00410118	8.40001e-09	115082	ebi-a-GCST90092943	rs1293261	T	A	0.525176	Remnant cholesterol (non-HDL, non-LDL -cholesterol) || id:ebi-a-GCST90092943	TRUE	reported	igd	0.00028829	33.186
4	1	55505647	-0.308882	0.0156254	5.60015e-87	115082	ebi-a-GCST90092943	rs11591147	T	G	0.017457	Remnant cholesterol (non-HDL, non-LDL -cholesterol) || id:ebi-a-GCST90092943	TRUE	reported	igd	0.0033841	390.765
5	1	55518467	-0.030052	0.0042825	2.29985e-12	115082	ebi-a-GCST90092943	rs2495477	G	A	0.393802	Remnant cholesterol (non-HDL, non-LDL -cholesterol) || id:ebi-a-GCST90092943	TRUE	reported	igd	0.000427719	49.243
6	1	234852760	0.0286973	0.00410145	2.60016e-12	115082	ebi-a-GCST90092943	rs553427	T	C	0.517037	Remnant cholesterol (non-HDL, non-LDL -cholesterol) || id:ebi-a-GCST90092943	TRUE	reported	igd	0.000425221	48.9553
7	1	55526428	0.0908334	0.011479	2.49977e-15	115082	ebi-a-GCST90092943	rs11206517	G	T	0.033012	Remnant cholesterol (non-HDL, non-LDL -cholesterol) || id:ebi-a-GCST90092943	TRUE	reported	igd	0.0005438	62.6146
8	2	63268355	0.0295835	0.00542051	4.79999e-08	115082	ebi-a-GCST90092943	rs12620918	C	T	0.173985	Remnant cholesterol (non-HDL, non-LDL -cholesterol) || id:ebi-a-GCST90092943	TRUE	reported	igd	0.000258761	29.7859
9	2	20363074	-0.0238608	0.00411923	6.90001e-09	115082	ebi-a-GCST90092943	rs35633876	T	G	0.481858	Remnant cholesterol (non-HDL, non-LDL -cholesterol) || id:ebi-a-GCST90092943	TRUE	reported	igd	0.000291477	33.5529
10	2	21232195	0.0769739	0.00410273	1.59993e-78	115082	ebi-a-GCST90092943	rs693	A	G	0.520889	Remnant cholesterol (non-HDL, non-LDL -cholesterol) || id:ebi-a-GCST90092943	TRUE	reported	igd	0.00304935	351.993
11	2	27598097	-0.0359412	0.00421805	1.59993e-17	115082	ebi-a-GCST90092943	rs4665972	C	T	0.604609	Remnant cholesterol (non-HDL, non-LDL -cholesterol) || id:ebi-a-GCST90092943	TRUE	reported	igd	0.000630493	72.6029
12	2	44072576	-0.047141	0.00439223	7.10068e-27	115082	ebi-a-GCST90092943	rs4299376	T	G	0.676277	Remnant cholesterol (non-HDL, non-LDL -cholesterol) || id:ebi-a-GCST90092943	TRUE	reported	igd	0.000999967	115.191
13	5	74472939	0.0379894	0.00427253	6.00067e-19	115082	ebi-a-GCST90092943	rs7707394	A	G	0.357075	Remnant cholesterol (non-HDL, non-LDL -cholesterol) || id:ebi-a-GCST90092943	TRUE	reported	igd	0.000686513	79.0582
14	5	74656539	0.0580953	0.00418643	8.69961e-44	115082	ebi-a-GCST90092943	rs12916	C	T	0.400341	Remnant cholesterol (non-HDL, non-LDL -cholesterol) || id:ebi-a-GCST90092943	TRUE	reported	igd	0.00167056	192.569
15	5	122827953	-0.0240193	0.00412981	5.99998e-09	115082	ebi-a-GCST90092943	rs1500188	G	A	0.450404	Remnant cholesterol (non-HDL, non-LDL -cholesterol) || id:ebi-a-GCST90092943	TRUE	reported	igd	0.00029385	33.8262
16	5	156443066	0.0412619	0.00427763	5.10035e-22	115082	ebi-a-GCST90092943	rs4704834	G	A	0.644028	Remnant cholesterol (non-HDL, non-LDL -cholesterol) || id:ebi-a-GCST90092943	TRUE	reported	igd	0.000807855	93.0432
17	6	29812895	0.0352589	0.00592019	2.59998e-09	115082	ebi-a-GCST90092943	rs72843670	C	T	0.138368	Remnant cholesterol (non-HDL, non-LDL -cholesterol) || id:ebi-a-GCST90092943	TRUE	reported	igd	0.000308124	35.4698
18	6	160476945	-0.0483808	0.00573293	3.19963e-17	115082	ebi-a-GCST90092943	rs3777411	T	C	0.150735	Remnant cholesterol (non-HDL, non-LDL -cholesterol) || id:ebi-a-GCST90092943	TRUE	reported	igd	0.000618467	71.2173
19	6	32601288	0.0484938	0.00531677	7.50067e-20	115082	ebi-a-GCST90092943	rs72848251	A	G	0.194675	Remnant cholesterol (non-HDL, non-LDL -cholesterol) || id:ebi-a-GCST90092943	TRUE	reported	igd	0.000722363	83.1896
20	7	44584551	0.0337973	0.0052964	1.79999e-10	115082	ebi-a-GCST90092943	rs10260606	C	G	0.182652	Remnant cholesterol (non-HDL, non-LDL -cholesterol) || id:ebi-a-GCST90092943	TRUE	reported	igd	0.000353705	40.7188
21	8	9184691	0.044935	0.0068214	4.49987e-11	115082	ebi-a-GCST90092943	rs6601299	C	T	0.899281	Remnant cholesterol (non-HDL, non-LDL -cholesterol) || id:ebi-a-GCST90092943	TRUE	reported	igd	0.000376922	43.3925
22	8	116658583	-0.0279349	0.00458436	1.09999e-09	115082	ebi-a-GCST90092943	rs2737245	T	G	0.278602	Remnant cholesterol (non-HDL, non-LDL -cholesterol) || id:ebi-a-GCST90092943	TRUE	reported	igd	0.000322544	37.1304
23	8	126506694	-0.068676	0.0042589	1.69981e-58	115082	ebi-a-GCST90092943	rs112875651	A	G	0.392379	Remnant cholesterol (non-HDL, non-LDL -cholesterol) || id:ebi-a-GCST90092943	TRUE	reported	igd	0.00225438	260.02
24	8	59385919	-0.027081	0.00434692	4.70002e-10	115082	ebi-a-GCST90092943	rs2326077	T	C	0.663229	Remnant cholesterol (non-HDL, non-LDL -cholesterol) || id:ebi-a-GCST90092943	TRUE	reported	igd	0.000337142	38.8113
25	9	136149711	0.0594489	0.00530499	3.80014e-29	115082	ebi-a-GCST90092943	rs115478735	T	A	0.183304	Remnant cholesterol (non-HDL, non-LDL -cholesterol) || id:ebi-a-GCST90092943	TRUE	reported	igd	0.00109003	125.577
26	11	126260684	0.0522524	0.00742254	1.9002e-12	115082	ebi-a-GCST90092943	rs12804228	G	A	0.08472	Remnant cholesterol (non-HDL, non-LDL -cholesterol) || id:ebi-a-GCST90092943	TRUE	reported	igd	0.00043044	49.5564
27	11	116648917	-0.0710628	0.00604505	6.59933e-32	115082	ebi-a-GCST90092943	rs964184	C	G	0.86726	Remnant cholesterol (non-HDL, non-LDL -cholesterol) || id:ebi-a-GCST90092943	TRUE	reported	igd	0.00119938	138.19
28	11	61557803	-0.0453463	0.00428851	3.90032e-26	115082	ebi-a-GCST90092943	rs102275	C	T	0.34979	Remnant cholesterol (non-HDL, non-LDL -cholesterol) || id:ebi-a-GCST90092943	TRUE	reported	igd	0.000970603	111.806
29	12	121426478	0.030447	0.00444764	7.59976e-12	115082	ebi-a-GCST90092943	rs1169292	T	C	0.310497	Remnant cholesterol (non-HDL, non-LDL -cholesterol) || id:ebi-a-GCST90092943	TRUE	reported	igd	0.000407048	46.8622
30	12	9133256	0.0282662	0.00492449	9.49992e-09	115082	ebi-a-GCST90092943	rs80017394	G	A	0.224972	Remnant cholesterol (non-HDL, non-LDL -cholesterol) || id:ebi-a-GCST90092943	TRUE	reported	igd	0.000286207	32.9462
31	12	112007756	0.0247731	0.00410821	1.6e-09	115082	ebi-a-GCST90092943	rs653178	T	C	0.516036	Remnant cholesterol (non-HDL, non-LDL -cholesterol) || id:ebi-a-GCST90092943	TRUE	reported	igd	0.000315872	36.362
32	13	114547372	0.0245499	0.00427046	8.99995e-09	115082	ebi-a-GCST90092943	rs6602911	T	C	0.360028	Remnant cholesterol (non-HDL, non-LDL -cholesterol) || id:ebi-a-GCST90092943	TRUE	reported	igd	0.00028709	33.0478
33	14	24874026	0.0226707	0.00411579	3.59998e-08	115082	ebi-a-GCST90092943	rs72694391	C	T	0.482108	Remnant cholesterol (non-HDL, non-LDL -cholesterol) || id:ebi-a-GCST90092943	TRUE	reported	igd	0.000263573	30.34
34	15	58678720	-0.0759505	0.0043224	4.10015e-69	115082	ebi-a-GCST90092943	rs261290	C	T	0.654645	Remnant cholesterol (non-HDL, non-LDL -cholesterol) || id:ebi-a-GCST90092943	TRUE	reported	igd	0.00267572	308.748
35	15	58725839	0.0546603	0.00452543	1.39991e-33	115082	ebi-a-GCST90092943	rs633695	G	A	0.292354	Remnant cholesterol (non-HDL, non-LDL -cholesterol) || id:ebi-a-GCST90092943	TRUE	reported	igd	0.0012661	145.887
36	16	72101525	0.0411867	0.00528041	6.20012e-15	115082	ebi-a-GCST90092943	rs34042070	G	C	0.186978	Remnant cholesterol (non-HDL, non-LDL -cholesterol) || id:ebi-a-GCST90092943	TRUE	reported	igd	0.000528374	60.8375
37	16	56989590	-0.0608862	0.00438395	7.39946e-44	115082	ebi-a-GCST90092943	rs247616	T	C	0.324699	Remnant cholesterol (non-HDL, non-LDL -cholesterol) || id:ebi-a-GCST90092943	TRUE	reported	igd	0.00167329	192.885
38	17	67191270	-0.0429508	0.00611975	2.19989e-12	115082	ebi-a-GCST90092943	rs72631343	G	C	0.129021	Remnant cholesterol (non-HDL, non-LDL -cholesterol) || id:ebi-a-GCST90092943	TRUE	reported	igd	0.000427841	49.257
39	17	45766771	0.0303526	0.00413217	2.09991e-13	115082	ebi-a-GCST90092943	rs56325564	A	G	0.482691	Remnant cholesterol (non-HDL, non-LDL -cholesterol) || id:ebi-a-GCST90092943	TRUE	reported	igd	0.000468624	53.9545
40	17	67081278	0.149245	0.0137929	2.80027e-27	115082	ebi-a-GCST90092943	rs77542162	G	A	0.022666	Remnant cholesterol (non-HDL, non-LDL -cholesterol) || id:ebi-a-GCST90092943	TRUE	reported	igd	0.00101634	117.079
41	18	47167214	0.0309854	0.00532421	5.89997e-09	115082	ebi-a-GCST90092943	rs4939883	C	T	0.819142	Remnant cholesterol (non-HDL, non-LDL -cholesterol) || id:ebi-a-GCST90092943	TRUE	reported	igd	0.000294218	33.8685
42	18	47109955	0.134647	0.0179189	5.70033e-14	115082	ebi-a-GCST90092943	rs77960347	G	A	0.013234	Remnant cholesterol (non-HDL, non-LDL -cholesterol) || id:ebi-a-GCST90092943	TRUE	reported	igd	0.0004904	56.4629
43	19	11197261	-0.152836	0.00630319	6.99842e-130	115082	ebi-a-GCST90092943	rs12151108	A	G	0.119677	Remnant cholesterol (non-HDL, non-LDL -cholesterol) || id:ebi-a-GCST90092943	TRUE	reported	igd	0.00508288	587.926
44	19	45412955	0.146167	0.0125244	1.80011e-31	115082	ebi-a-GCST90092943	rs1081105	C	A	0.027621	Remnant cholesterol (non-HDL, non-LDL -cholesterol) || id:ebi-a-GCST90092943	TRUE	reported	igd	0.00118213	136.2
45	19	11227480	0.0328659	0.00417665	3.59998e-15	115082	ebi-a-GCST90092943	rs2738447	C	A	0.59318	Remnant cholesterol (non-HDL, non-LDL -cholesterol) || id:ebi-a-GCST90092943	TRUE	reported	igd	0.000537767	61.9195
46	19	45173951	-0.103836	0.00951014	9.3994e-28	115082	ebi-a-GCST90092943	rs28807203	C	A	0.049207	Remnant cholesterol (non-HDL, non-LDL -cholesterol) || id:ebi-a-GCST90092943	TRUE	reported	igd	0.00103482	119.211
47	19	45215081	-0.101597	0.0145756	3.19963e-12	115082	ebi-a-GCST90092943	rs111278137	A	G	0.021614	Remnant cholesterol (non-HDL, non-LDL -cholesterol) || id:ebi-a-GCST90092943	TRUE	reported	igd	0.000422006	48.5849
48	19	45413233	-0.39813	0.00755326	1e-200	115082	ebi-a-GCST90092943	rs1065853	T	G	0.080581	Remnant cholesterol (non-HDL, non-LDL -cholesterol) || id:ebi-a-GCST90092943	TRUE	reported	igd	0.0235729	2778.26
49	19	19379549	-0.118025	0.00780678	1.20005e-51	115082	ebi-a-GCST90092943	rs58542926	T	C	0.074399	Remnant cholesterol (non-HDL, non-LDL -cholesterol) || id:ebi-a-GCST90092943	TRUE	reported	igd	0.00198214	228.558
50	19	45254168	0.0417273	0.00615269	1.20005e-11	115082	ebi-a-GCST90092943	rs8103315	A	C	0.135788	Remnant cholesterol (non-HDL, non-LDL -cholesterol) || id:ebi-a-GCST90092943	TRUE	reported	igd	0.000399512	45.9942
51	19	45358353	0.0422335	0.00415168	2.60016e-24	115082	ebi-a-GCST90092943	rs10410835	C	T	0.523103	Remnant cholesterol (non-HDL, non-LDL -cholesterol) || id:ebi-a-GCST90092943	TRUE	reported	igd	0.000898398	103.481
52	20	39179822	0.108501	0.0120475	2.09991e-19	115082	ebi-a-GCST90092943	rs1883711	C	G	0.031207	Remnant cholesterol (non-HDL, non-LDL -cholesterol) || id:ebi-a-GCST90092943	TRUE	reported	igd	0.000704304	81.1084
53	22	50868669	0.0250082	0.00422751	3.29997e-09	115082	ebi-a-GCST90092943	rs9616847	T	A	0.388272	Remnant cholesterol (non-HDL, non-LDL -cholesterol) || id:ebi-a-GCST90092943	TRUE	reported	igd	0.000303988	34.9936
